# Supplementary material for: rac-3,4-trans-Dichloro-1,2,3,4-tetra­hydro-2-naphthyl acetate
Source: Acta Crystallogr Sect E Struct Rep Online. 2008 Nov 8;64(Pt 12):o2269. doi: 10.1107/S1600536808035563 (PMC2959845; doi:10.1107/S1600536808035563)
Supplement: Supplementary file 1 [file e-64-o2269-sup1.cif]

##############################################################################
###                                                                        ###
###        Electronic paper (Acta Crystallographica Section E)             ###
###                                                                        ###
##############################################################################
#                                                                            #
# This CIF contains the data in a paper accepted for publication in Acta     #
# Crystallographica Section E. It conforms to the requirements of Notes      #
# for Authors for Section E, and has been peer reviewed under the auspices   #
# of the IUCr Commission on Journals.                                        #
#                                                                            #
# Full details of the Crystallographic Information File format               #
# are given in the paper "The Crystallographic Information File (CIF):       #
# a New Standard Archive File for Crystallography" by S. R. Hall, F. H.      #
# Allen and I. D. Brown [Acta Cryst. (1991), A47, 655-685].                  #
#                                                                            #
# The current version of the core CIF dictionary is obtainable from          #
# ftp://ftp.iucr.org/pub/cif_core.dic. The current version number is 2.4.    #
#                                                                            #
# Software is freely available for graphical display of the structure(s) in  #
# this CIF.  For information consult the CIF home page http://www.iucr.org/  #
# cif/home.html                                                              #
#                                                                            #
# This file may be used for bona fide research purposes within the           #
# scientific community so long as proper attribution is given to the journal # 
# article from which it was obtained.                                        #
#                                                                            #
##############################################################################
                                             
data_global
_audit_creation_method     'WinGX routine CIF_UPDATE'
_audit_conform_dict_name     cif_core.dic
_audit_conform_dict_version     2.3
_journal_date_recd_electronic     2008-07-10
_journal_date_accepted     2008-10-30
_journal_name_full     'Acta Crystallographica, Section E'
_journal_year     2008
_journal_volume     64
_journal_issue     12
_journal_page_first     o2269
_journal_page_last     o2269
_journal_paper_category     QO
_journal_coeditor_code     KP2181
_publ_contact_author_name     'Dr. Ertan \Sahin'
_publ_contact_author_address
;
Department of Chemistry
University of Atat\"urk
25240-Erzurum
Turkey
;
_publ_contact_author_email     ertan@atauni.edu.tr
_publ_contact_author_fax     '90(442)2314380'
_publ_contact_author_phone     '90(442)2360948'
_publ_section_title
;
<i>rac</i>-3,4-<i>trans</i>-Dichloro-1,2,3,4-tetrahydro-2-naphthyl
acetate
;
loop_
    _publ_author_name
    _publ_author_address
    '\,Sahin, Ertan'
;
Department of Chemistry
Faculty of Science
Atat\"urk University,
25240-Erzurum
Turkey
;
    'Kishali, Nurhan'
;
Department of Chemistry
Faculty of Science
Atat\"urk University,
25240-Erzurum
Turkey
;
    'Kara, Yunus'
;
Department of Chemistry
Faculty of Science
Atat\"urk University,
25240-Erzurum
Turkey
;
data_I
_audit_creation_method     'WinGX routine CIF_UPDATE'
_chemical_name_systematic
;
rac-3,4-<i>trans</i>-Dichloro-1,2,3,4-tetrahydro-2-naphthyl acetate
;
_chemical_formula_moiety     'C12 H12 Cl2 O2'
_chemical_formula_sum     'C12 H12 Cl2 O2'
_chemical_formula_iupac     'C12 H12 Cl2 O2'
_chemical_formula_weight     259.12
_symmetry_cell_setting     monoclinic
_symmetry_space_group_name_H-M     'P 21/c'
_symmetry_space_group_name_Hall     '-P 2ybc'
loop_
    _symmetry_equiv_pos_as_xyz
    'x, y, z'
    '-x, y+1/2, -z+1/2'
    '-x, -y, -z'
    'x, -y-1/2, z-1/2'
_cell_length_a     12.931(5)
_cell_length_b     12.478(5)
_cell_length_c     7.441(4)
_cell_angle_alpha     90
_cell_angle_beta     101.040(5)
_cell_angle_gamma     90
_cell_volume     1178.4(9)
_cell_formula_units_Z     4
_cell_measurement_reflns_used     6382
_cell_measurement_theta_min     2.2888
_cell_measurement_theta_max     30.5843
_cell_measurement_temperature     293(2)
_exptl_crystal_description     needle
_exptl_crystal_colour     'pale white'
_exptl_crystal_size_max     0.2
_exptl_crystal_size_mid     0.2
_exptl_crystal_size_min     0.2
_exptl_crystal_density_diffrn     1.461
_exptl_crystal_density_method     'not measured'
_exptl_crystal_F_000     536
_exptl_absorpt_coefficient_mu     0.532
_exptl_absorpt_correction_type     Multi-scan
_exptl_absorpt_process_details     '(Blessing, 1995)'
_exptl_absorpt_correction_T_min     0.897
_exptl_absorpt_correction_T_max     0.898
_diffrn_radiation_type     MoK\a
_diffrn_radiation_wavelength     0.71073
_diffrn_measurement_device
;
Rigaku R-AXIS conversion
;
_diffrn_measurement_method     dtprofit.ref
_diffrn_reflns_number     34473
_diffrn_reflns_av_R_equivalents     0.0828
_diffrn_reflns_theta_min     2.29
_diffrn_reflns_theta_max     30.67
_diffrn_reflns_theta_full     30.67
_diffrn_measured_fraction_theta_max     0.993
_diffrn_measured_fraction_theta_full     0.993
_diffrn_reflns_limit_h_min     -18
_diffrn_reflns_limit_h_max     18
_diffrn_reflns_limit_k_min     -17
_diffrn_reflns_limit_k_max     17
_diffrn_reflns_limit_l_min     -10
_diffrn_reflns_limit_l_max     10
_diffrn_standards_number     25
_diffrn_standards_interval_count     200
_diffrn_standards_decay_%     3
_reflns_number_total     3627
_reflns_number_gt     2486
_reflns_threshold_expression     I>2\s(I)
_refine_ls_structure_factor_coef     Fsqd
_refine_ls_matrix_type     full
_refine_ls_R_factor_gt     0.0634
_refine_ls_wR_factor_ref     0.1543
_refine_ls_goodness_of_fit_ref     1.087
_refine_ls_restrained_S_all     1.087
_refine_ls_number_reflns     3627
_refine_ls_number_parameters     146
_refine_ls_number_restraints     0
_refine_ls_hydrogen_treatment     constr
_refine_ls_weighting_scheme     calc
_refine_ls_weighting_details
         'calc w=1/[\s^2^(Fo^2^)+(0.0549P)^2^+0.2956P] where P=(Fo^2^+2Fc^2^)/3'
_refine_ls_shift/su_max     0
_refine_diff_density_max     0.21
_refine_diff_density_min     -0.337
_refine_ls_extinction_method     none
loop_
    _atom_type_symbol
    _atom_type_description
    _atom_type_scat_dispersion_real
    _atom_type_scat_dispersion_imag
    _atom_type_scat_source
    C C 0.0033 0.0016 'International Tables Vol C Tables 4.2.6.8 and 6.1.1.4'
    H H 0 0 'International Tables Vol C Tables 4.2.6.8 and 6.1.1.4'
    Cl Cl 0.1484 0.1585 'International Tables Vol C Tables 4.2.6.8 and 6.1.1.4'
    O O 0.0106 0.006 'International Tables Vol C Tables 4.2.6.8 and 6.1.1.4'
_computing_data_collection     'CrystalClear (Rigaku/MSC, 2005)'
_computing_cell_refinement     'CrystalClear (Rigaku/MSC, 2005)'
_computing_data_reduction     'CrystalClear (Rigaku/MSC, 2005)'
_computing_structure_solution     'SHELXS97 (Sheldrick, 2008)'
_computing_structure_refinement     'SHELXL97 (Sheldrick, 2008)'
_computing_molecular_graphics     'ORTEP-3 for Windows (Farrugia, 1997)'
_computing_publication_material     'WinGX (Farrugia, 1999)'
loop_
    _atom_site_type_symbol
    _atom_site_label
    _atom_site_fract_x
    _atom_site_fract_y
    _atom_site_fract_z
    _atom_site_U_iso_or_equiv
    _atom_site_adp_type
    _atom_site_calc_flag
    _atom_site_refinement_flags
    _atom_site_occupancy
    _atom_site_disorder_assembly
    _atom_site_disorder_group
    Cl Cl1 0.22319(6) 0.59964(5) 0.18471(9) 0.0666(2) Uani d . 1 . .
    Cl Cl2 0.12465(5) 0.59224(5) 0.70388(10) 0.0667(2) Uani d . 1 . .
    O O1 0.13535(12) 0.35895(13) 0.5577(2) 0.0535(4) Uani d . 1 . .
    O O2 0.23303(14) 0.22818(15) 0.4683(3) 0.0722(5) Uani d . 1 . .
    C C1 0.34102(17) 0.62147(18) 0.5296(3) 0.0486(5) Uani d . 1 . .
    C C2 0.40917(19) 0.7052(2) 0.5078(3) 0.0580(6) Uani d . 1 . .
    H H2 0.3843 0.7623 0.4315 0.07 Uiso calc R 1 . .
    C C3 0.5123(2) 0.7044(2) 0.5973(4) 0.0646(7) Uani d . 1 . .
    H H3 0.5573 0.7601 0.5804 0.078 Uiso calc R 1 . .
    C C4 0.5489(2) 0.6200(2) 0.7129(4) 0.0636(7) Uani d . 1 . .
    H H4 0.6184 0.6197 0.7756 0.076 Uiso calc R 1 . .
    C C5 0.48316(19) 0.5365(2) 0.7357(3) 0.0577(6) Uani d . 1 . .
    H H5 0.5089 0.4802 0.8135 0.069 Uiso calc R 1 . .
    C C6 0.37804(17) 0.53492(18) 0.6436(3) 0.0478(5) Uani d . 1 . .
    C C7 0.30921(18) 0.44074(19) 0.6704(3) 0.0533(5) Uani d . 1 . .
    H H7A 0.3489 0.3748 0.6696 0.064 Uiso calc R 1 . .
    H H7B 0.2883 0.4467 0.7884 0.064 Uiso calc R 1 . .
    C C8 0.21251(17) 0.43671(18) 0.5214(3) 0.0483(5) Uani d . 1 . .
    H H8 0.2343 0.4166 0.4069 0.058 Uiso calc R 1 . .
    C C9 0.15676(17) 0.54420(18) 0.4929(3) 0.0496(5) Uani d . 1 . .
    H H9 0.0921 0.5369 0.4005 0.06 Uiso calc R 1 . .
    C C10 0.22906(18) 0.62559(18) 0.4281(3) 0.0512(5) Uani d . 1 . .
    H H10 0.2012 0.6975 0.4416 0.061 Uiso calc R 1 . .
    C C11 0.15545(19) 0.25602(19) 0.5198(3) 0.0546(6) Uani d . 1 . .
    C C12 0.0677(2) 0.1837(2) 0.5466(4) 0.0707(7) Uani d . 1 . .
    H H12A 0.0407 0.2066 0.6519 0.106 Uiso calc R 1 . .
    H H12B 0.0934 0.1116 0.5648 0.106 Uiso calc R 1 . .
    H H12C 0.0124 0.1865 0.4402 0.106 Uiso calc R 1 . .
loop_
    _atom_site_aniso_label
    _atom_site_aniso_U_11
    _atom_site_aniso_U_22
    _atom_site_aniso_U_33
    _atom_site_aniso_U_12
    _atom_site_aniso_U_13
    _atom_site_aniso_U_23
    Cl1 0.0761(5) 0.0694(4) 0.0518(4) -0.0055(3) 0.0059(3) 0.0081(3)
    Cl2 0.0632(4) 0.0683(4) 0.0735(5) 0.0053(3) 0.0256(3) -0.0070(3)
    O1 0.0468(9) 0.0490(9) 0.0664(10) -0.0052(7) 0.0152(8) 0.0032(7)
    O2 0.0656(11) 0.0582(11) 0.0966(15) -0.0020(9) 0.0247(10) -0.0128(10)
    C1 0.0485(12) 0.0474(11) 0.0511(12) -0.0018(9) 0.0125(10) -0.0053(9)
    C2 0.0639(15) 0.0509(13) 0.0615(14) -0.0085(11) 0.0179(12) -0.0030(11)
    C3 0.0614(15) 0.0659(16) 0.0701(16) -0.0204(12) 0.0216(13) -0.0162(13)
    C4 0.0460(13) 0.0794(18) 0.0653(16) -0.0074(12) 0.0108(12) -0.0163(13)
    C5 0.0487(13) 0.0634(15) 0.0601(14) 0.0002(11) 0.0082(11) -0.0047(11)
    C6 0.0444(11) 0.0518(12) 0.0482(12) -0.0019(9) 0.0114(9) -0.0028(9)
    C7 0.0474(12) 0.0509(12) 0.0605(14) 0.0011(10) 0.0076(11) 0.0062(11)
    C8 0.0430(11) 0.0455(11) 0.0579(13) -0.0031(9) 0.0131(10) 0.0016(10)
    C9 0.0438(11) 0.0513(12) 0.0532(12) 0.0022(9) 0.0083(10) -0.0018(10)
    C10 0.0533(13) 0.0455(11) 0.0544(13) 0.0019(9) 0.0094(10) 0.0015(10)
    C11 0.0545(13) 0.0508(13) 0.0566(14) -0.0052(10) 0.0055(11) 0.0025(10)
    C12 0.0676(16) 0.0600(16) 0.0823(19) -0.0171(13) 0.0092(14) 0.0069(14)
_geom_special_details
;
All e.s.d.'s (except the e.s.d. in the dihedral angle between two l.s. planes)
are estimated using the full covariance matrix. The cell e.s.d.'s are taken
into account individually in the estimation of e.s.d.'s in distances, angles
and torsion angles; correlations between e.s.d.'s in cell parameters are only
used when they are defined by crystal symmetry. An approximate (isotropic)
treatment of cell e.s.d.'s is used for estimating e.s.d.'s involving l.s.
planes.
;
loop_
    _geom_bond_atom_site_label_1
    _geom_bond_atom_site_label_2
    _geom_bond_site_symmetry_2
    _geom_bond_distance
    _geom_bond_publ_flag
    Cl1 C10 . 1.827(3) ?
    Cl2 C9 . 1.802(3) ?
    O1 C11 . 1.351(3) ?
    O1 C8 . 1.454(3) ?
    C9 C8 . 1.518(3) ?
    C9 C10 . 1.520(3) ?
    C9 H9 . 0.98 ?
    C6 C1 . 1.400(3) ?
    C6 C5 . 1.401(3) ?
    C6 C7 . 1.510(3) ?
    C1 C2 . 1.396(3) ?
    C1 C10 . 1.500(3) ?
    O2 C11 . 1.192(3) ?
    C11 C12 . 1.493(3) ?
    C7 C8 . 1.504(3) ?
    C7 H7A . 0.97 ?
    C7 H7B . 0.97 ?
    C8 H8 . 0.98 ?
    C10 H10 . 0.98 ?
    C4 C5 . 1.376(4) ?
    C4 C3 . 1.385(4) ?
    C4 H4 . 0.93 ?
    C5 H5 . 0.93 ?
    C2 C3 . 1.372(4) ?
    C2 H2 . 0.93 ?
    C3 H3 . 0.93 ?
    C12 H12A . 0.96 ?
    C12 H12B . 0.96 ?
    C12 H12C . 0.96 ?
loop_
    _geom_angle_atom_site_label_1
    _geom_angle_atom_site_label_2
    _geom_angle_atom_site_label_3
    _geom_angle_site_symmetry_1
    _geom_angle_site_symmetry_3
    _geom_angle
    _geom_angle_publ_flag
    C11 O1 C8 . . 115.45(18) ?
    C8 C9 C10 . . 109.28(18) ?
    C8 C9 Cl2 . . 110.77(17) ?
    C10 C9 Cl2 . . 108.22(16) ?
    C8 C9 H9 . . 109.5 ?
    C10 C9 H9 . . 109.5 ?
    Cl2 C9 H9 . . 109.5 ?
    C1 C6 C5 . . 118.2(2) ?
    C1 C6 C7 . . 122.58(19) ?
    C5 C6 C7 . . 119.2(2) ?
    C2 C1 C6 . . 119.8(2) ?
    C2 C1 C10 . . 119.1(2) ?
    C6 C1 C10 . . 121.1(2) ?
    O2 C11 O1 . . 123.5(2) ?
    O2 C11 C12 . . 125.1(2) ?
    O1 C11 C12 . . 111.4(2) ?
    C8 C7 C6 . . 110.88(19) ?
    C8 C7 H7A . . 109.5 ?
    C6 C7 H7A . . 109.5 ?
    C8 C7 H7B . . 109.5 ?
    C6 C7 H7B . . 109.5 ?
    H7A C7 H7B . . 108.1 ?
    O1 C8 C7 . . 112.88(18) ?
    O1 C8 C9 . . 106.93(17) ?
    C7 C8 C9 . . 112.26(19) ?
    O1 C8 H8 . . 108.2 ?
    C7 C8 H8 . . 108.2 ?
    C9 C8 H8 . . 108.2 ?
    C1 C10 C9 . . 114.21(19) ?
    C1 C10 Cl1 . . 110.26(16) ?
    C9 C10 Cl1 . . 106.55(16) ?
    C1 C10 H10 . . 108.6 ?
    C9 C10 H10 . . 108.6 ?
    Cl1 C10 H10 . . 108.6 ?
    C5 C4 C3 . . 120.4(2) ?
    C5 C4 H4 . . 119.8 ?
    C3 C4 H4 . . 119.8 ?
    C4 C5 C6 . . 121.0(2) ?
    C4 C5 H5 . . 119.5 ?
    C6 C5 H5 . . 119.5 ?
    C3 C2 C1 . . 121.0(2) ?
    C3 C2 H2 . . 119.5 ?
    C1 C2 H2 . . 119.5 ?
    C2 C3 C4 . . 119.5(2) ?
    C2 C3 H3 . . 120.3 ?
    C4 C3 H3 . . 120.3 ?
    C11 C12 H12A . . 109.5 ?
    C11 C12 H12B . . 109.5 ?
    H12A C12 H12B . . 109.5 ?
    C11 C12 H12C . . 109.5 ?
    H12A C12 H12C . . 109.5 ?
    H12B C12 H12C . . 109.5 ?
loop_
    _geom_torsion_atom_site_label_1
    _geom_torsion_atom_site_label_2
    _geom_torsion_atom_site_label_3
    _geom_torsion_atom_site_label_4
    _geom_torsion_site_symmetry_1
    _geom_torsion_site_symmetry_2
    _geom_torsion_site_symmetry_3
    _geom_torsion_site_symmetry_4
    _geom_torsion
    _geom_torsion_publ_flag
    C5 C6 C1 C2 . . . . 1.2(3) ?
    C7 C6 C1 C2 . . . . -178.7(2) ?
    C5 C6 C1 C10 . . . . -179.4(2) ?
    C7 C6 C1 C10 . . . . 0.6(3) ?
    C8 O1 C11 O2 . . . . 3.4(3) ?
    C8 O1 C11 C12 . . . . -175.2(2) ?
    C1 C6 C7 C8 . . . . 17.2(3) ?
    C5 C6 C7 C8 . . . . -162.8(2) ?
    C11 O1 C8 C7 . . . . -79.8(2) ?
    C11 O1 C8 C9 . . . . 156.3(2) ?
    C6 C7 C8 O1 . . . . -170.16(18) ?
    C6 C7 C8 C9 . . . . -49.2(3) ?
    C10 C9 C8 O1 . . . . -172.10(18) ?
    Cl2 C9 C8 O1 . . . . 68.8(2) ?
    C10 C9 C8 C7 . . . . 63.6(2) ?
    Cl2 C9 C8 C7 . . . . -55.5(2) ?
    C2 C1 C10 C9 . . . . -167.4(2) ?
    C6 C1 C10 C9 . . . . 13.3(3) ?
    C2 C1 C10 Cl1 . . . . 72.7(2) ?
    C6 C1 C10 Cl1 . . . . -106.6(2) ?
    C8 C9 C10 C1 . . . . -43.7(3) ?
    Cl2 C9 C10 C1 . . . . 77.0(2) ?
    C8 C9 C10 Cl1 . . . . 78.3(2) ?
    Cl2 C9 C10 Cl1 . . . . -161.00(12) ?
    C3 C4 C5 C6 . . . . -0.2(4) ?
    C1 C6 C5 C4 . . . . -1.0(3) ?
    C7 C6 C5 C4 . . . . 179.0(2) ?
    C6 C1 C2 C3 . . . . -0.3(4) ?
    C10 C1 C2 C3 . . . . -179.6(2) ?
    C1 C2 C3 C4 . . . . -0.9(4) ?
    C5 C4 C3 C2 . . . . 1.2(4) ?
