# Supplementary material for: rac-3,4-trans-Dichloro-1,2,3,4-tetra­hydro-2-naphthyl acetate
Source: Acta Crystallogr Sect E Struct Rep Online. 2008 Nov 8;64(Pt 12):o2269. doi: 10.1107/S1600536808035563 (PMC2959845; doi:10.1107/S1600536808035563)
Supplement: Supplementary file 2 [file e-64-o2269-Isup2.hkl]

#
# h,k,l, Fo-squared, sigma(Fo-squared), Fc and phi(calc)
#
data_I
_shelx_title ' new in P 21/c'
_shelx_refln_list_code          6
_shelx_F_calc_maximum      137.10
_exptl_crystal_F_000       536.00
_reflns_d_resolution_high  0.6968
 
loop_
 _symmetry_equiv_pos_as_xyz
 'x, y, z'
 '-x, y+1/2, -z+1/2'
 '-x, -y, -z'
 'x, -y-1/2, z-1/2'
 
_cell_length_a    12.9310
_cell_length_b    12.4780
_cell_length_c     7.4410
_cell_angle_alpha  90.000
_cell_angle_beta  101.040
_cell_angle_gamma  90.000
 
loop_
 _refln_index_h
 _refln_index_k
 _refln_index_l
 _refln_F_squared_meas
 _refln_F_squared_sigma
 _refln_F_calc
 _refln_phase_calc
2 0 0 5900.94 66.34 82.44 180.0
3 0 0 16308.13 196.54 137.09 180.0
4 0 0 220.41 6.72 14.75 180.0
5 0 0 8.52 1.27 3.28 0.0
6 0 0 6.45 1.43 2.96 180.0
7 0 0 553.27 15.79 21.23 180.0
8 0 0 1773.28 44.53 42.49 0.0
9 0 0 1061.66 27.06 33.29 0.0
10 0 0 55.52 5.52 7.22 180.0
11 0 0 1426.62 118.73 37.85 180.0
12 0 0 192.52 16.80 13.91 180.0
13 0 0 127.82 13.04 12.12 0.0
14 0 0 81.63 12.00 9.21 0.0
15 0 0 4.71 3.57 0.34 0.0
16 0 0 3.89 3.53 0.58 180.0
17 0 0 4.66 4.90 0.79 0.0
18 0 0 6.08 4.01 2.36 0.0
1 1 0 75.20 6.57 10.63 0.0
2 1 0 768.80 16.19 28.66 180.0
3 1 0 114.10 4.09 11.19 180.0
4 1 0 88.81 3.16 9.90 180.0
5 1 0 360.05 7.26 18.55 180.0
6 1 0 391.82 7.76 18.90 0.0
7 1 0 659.12 11.85 25.41 180.0
8 1 0 55.90 2.74 7.90 180.0
9 1 0 25.24 2.71 4.34 180.0
10 1 0 233.75 7.39 15.10 0.0
11 1 0 66.56 5.58 8.04 0.0
12 1 0 15.58 2.34 3.65 0.0
13 1 0 1.41 1.85 1.06 0.0
14 1 0 26.89 4.51 4.73 180.0
15 1 0 3.09 2.42 0.40 0.0
16 1 0 1.50 2.18 2.37 180.0
17 1 0 5.09 2.82 1.63 180.0
18 1 0 5.87 2.11 1.56 0.0
0 2 0 579.76 15.76 24.44 0.0
1 2 0 26.48 1.02 5.64 180.0
2 2 0 697.94 13.55 28.17 180.0
3 2 0 15.89 1.24 3.97 180.0
4 2 0 234.52 4.93 15.61 180.0
5 2 0 265.22 5.52 16.20 180.0
6 2 0 265.21 5.52 15.97 0.0
7 2 0 14.15 1.29 2.66 180.0
8 2 0 44.95 2.46 6.96 0.0
9 2 0 74.06 3.65 9.47 0.0
10 2 0 67.54 4.47 8.11 0.0
11 2 0 2.02 2.30 0.24 0.0
12 2 0 139.84 7.78 12.17 180.0
13 2 0 5.07 2.84 1.20 0.0
14 2 0 2.48 2.12 0.46 180.0
15 2 0 4.17 2.42 0.87 180.0
16 2 0 2.46 2.34 1.63 0.0
17 2 0 0.43 2.52 1.52 180.0
18 2 0 2.95 2.54 0.58 0.0
1 3 0 10823.41 101.03 109.92 0.0
2 3 0 7423.19 109.46 91.02 0.0
3 3 0 264.08 5.46 15.93 180.0
4 3 0 848.86 17.42 29.32 180.0
5 3 0 43.84 2.23 6.27 180.0
6 3 0 76.02 3.21 8.92 0.0
7 3 0 702.36 12.80 26.04 180.0
8 3 0 525.52 9.83 22.80 180.0
9 3 0 1087.89 28.18 32.64 0.0
10 3 0 260.55 10.08 16.13 0.0
11 3 0 2.27 2.36 0.30 0.0
12 3 0 122.05 8.34 11.69 180.0
13 3 0 6.87 2.35 1.35 180.0
14 3 0 4.29 2.31 0.57 180.0
15 3 0 12.27 2.43 3.21 0.0
16 3 0 32.97 4.96 5.15 180.0
17 3 0 4.38 3.15 0.96 180.0
0 4 0 3653.00 72.26 61.24 180.0
1 4 0 1457.71 19.61 39.47 180.0
2 4 0 1367.57 20.05 38.79 0.0
3 4 0 315.14 6.21 19.02 0.0
4 4 0 329.80 6.37 17.71 0.0
5 4 0 84.11 2.73 8.10 0.0
6 4 0 152.92 3.96 12.07 0.0
7 4 0 3.90 1.29 0.32 180.0
8 4 0 71.57 3.78 9.43 180.0
9 4 0 1579.10 53.56 39.93 180.0
10 4 0 58.71 3.98 7.59 0.0
11 4 0 97.23 5.59 10.11 0.0
12 4 0 226.62 15.63 13.73 0.0
13 4 0 9.60 2.09 2.90 0.0
14 4 0 15.92 2.92 3.52 180.0
15 4 0 21.28 3.86 5.24 180.0
16 4 0 0.00 2.53 0.63 180.0
17 4 0 3.68 2.29 2.19 180.0
1 5 0 201.47 4.17 15.00 180.0
2 5 0 272.72 5.38 16.10 0.0
3 5 0 4926.49 72.28 68.15 0.0
4 5 0 26.41 1.77 5.20 180.0
5 5 0 340.34 6.74 19.13 180.0
6 5 0 559.27 11.16 23.70 180.0
7 5 0 55.42 2.76 7.75 180.0
8 5 0 111.49 5.32 10.80 0.0
9 5 0 232.20 9.07 14.98 0.0
10 5 0 143.15 7.65 12.03 180.0
11 5 0 15.38 2.15 4.12 0.0
12 5 0 6.39 2.39 0.36 0.0
13 5 0 6.93 2.57 1.21 180.0
14 5 0 12.51 2.57 3.09 180.0
15 5 0 5.93 2.41 2.09 180.0
16 5 0 4.52 3.30 1.58 0.0
17 5 0 8.32 3.31 2.42 0.0
0 6 0 5136.78 100.24 72.66 180.0
1 6 0 420.93 7.91 21.01 180.0
2 6 0 2851.11 46.42 53.97 0.0
3 6 0 981.72 18.67 32.73 0.0
4 6 0 16.41 1.29 3.44 180.0
5 6 0 90.43 3.67 8.57 180.0
6 6 0 47.94 2.39 7.26 0.0
7 6 0 0.82 1.71 1.64 0.0
8 6 0 192.67 8.17 13.51 180.0
9 6 0 591.74 22.67 23.47 180.0
10 6 0 2.16 2.14 1.15 180.0
11 6 0 175.44 12.24 13.62 0.0
12 6 0 62.34 4.81 7.76 0.0
13 6 0 3.32 2.50 1.46 180.0
14 6 0 4.38 2.00 1.43 180.0
15 6 0 8.44 2.92 2.35 0.0
16 6 0 3.33 2.43 0.47 0.0
17 6 0 8.04 4.19 1.05 180.0
1 7 0 727.05 12.49 28.30 180.0
2 7 0 589.93 10.76 24.76 180.0
3 7 0 396.88 7.48 18.58 0.0
4 7 0 243.21 4.91 14.25 180.0
5 7 0 46.28 2.49 6.95 180.0
6 7 0 45.33 3.36 6.46 180.0
7 7 0 100.63 4.98 10.24 0.0
8 7 0 423.20 15.94 20.33 0.0
9 7 0 9.16 1.86 2.85 0.0
10 7 0 430.80 22.13 20.16 180.0
11 7 0 34.44 3.50 5.98 180.0
12 7 0 9.65 2.59 2.96 0.0
13 7 0 26.89 3.67 5.70 0.0
14 7 0 21.84 3.82 5.52 0.0
15 7 0 0.00 2.30 0.54 180.0
16 7 0 4.81 4.82 0.19 0.0
0 8 0 65.79 4.67 7.96 0.0
1 8 0 3.89 1.77 1.26 0.0
2 8 0 233.31 5.70 14.88 180.0
3 8 0 67.47 3.05 9.37 180.0
4 8 0 8.73 1.46 2.63 180.0
5 8 0 63.38 3.12 7.81 0.0
6 8 0 9.61 2.06 1.32 0.0
7 8 0 3.40 2.26 0.98 0.0
8 8 0 61.13 4.77 8.20 0.0
9 8 0 109.85 6.01 10.60 0.0
10 8 0 142.95 10.16 11.98 180.0
11 8 0 3.07 2.59 0.59 180.0
12 8 0 4.46 2.75 0.19 180.0
13 8 0 7.34 2.81 0.85 0.0
14 8 0 6.72 3.52 0.57 0.0
15 8 0 0.55 2.80 0.23 0.0
16 8 0 2.14 3.11 1.45 180.0
1 9 0 380.47 6.38 18.52 180.0
2 9 0 767.97 19.01 26.85 180.0
3 9 0 26.05 2.70 5.25 180.0
4 9 0 159.59 7.14 12.59 0.0
5 9 0 104.76 5.93 9.79 0.0
6 9 0 250.39 9.56 15.58 0.0
7 9 0 179.75 9.46 13.72 0.0
8 9 0 22.95 2.48 5.08 180.0
9 9 0 19.88 2.77 4.45 180.0
10 9 0 233.37 19.10 15.32 180.0
11 9 0 1.25 1.92 0.95 180.0
12 9 0 1.65 2.21 0.91 180.0
13 9 0 15.74 2.72 4.12 0.0
14 9 0 5.53 2.35 1.67 0.0
15 9 0 6.45 3.22 1.67 0.0
0 10 0 128.32 9.32 11.77 0.0
1 10 0 2.66 1.58 2.13 0.0
2 10 0 1.99 1.99 1.29 0.0
3 10 0 24.52 2.49 4.61 180.0
4 10 0 29.99 3.02 5.74 0.0
5 10 0 5.83 1.99 2.17 0.0
6 10 0 185.12 9.64 14.17 180.0
7 10 0 49.37 4.10 6.99 180.0
8 10 0 23.13 3.19 5.21 0.0
9 10 0 115.34 8.81 10.34 0.0
10 10 0 6.11 1.91 2.50 0.0
11 10 0 20.36 2.97 4.52 180.0
12 10 0 5.71 2.49 2.27 180.0
13 10 0 23.91 3.71 4.77 180.0
14 10 0 3.55 3.62 0.10 0.0
15 10 0 5.72 3.12 1.46 0.0
1 11 0 627.74 30.56 24.62 0.0
2 11 0 4.67 1.87 1.91 0.0
3 11 0 40.15 3.68 6.18 180.0
4 11 0 51.72 4.18 7.40 180.0
5 11 0 15.58 2.14 4.68 180.0
6 11 0 54.50 4.42 7.28 0.0
7 11 0 2.32 2.08 2.27 180.0
8 11 0 8.67 2.05 2.46 180.0
9 11 0 6.36 3.17 0.71 180.0
10 11 0 32.77 3.59 6.00 0.0
11 11 0 1.99 2.42 0.96 0.0
12 11 0 30.24 4.08 5.24 180.0
13 11 0 5.39 2.71 1.47 180.0
14 11 0 2.31 2.73 1.07 0.0
0 12 0 66.13 7.28 8.64 180.0
1 12 0 227.50 11.99 15.10 0.0
2 12 0 7.48 1.63 3.75 180.0
3 12 0 14.49 2.26 3.82 180.0
4 12 0 9.43 1.92 3.49 180.0
5 12 0 6.20 1.88 3.35 180.0
6 12 0 9.85 2.19 4.25 180.0
7 12 0 18.53 2.57 4.55 0.0
8 12 0 1.22 2.11 0.79 0.0
9 12 0 8.86 2.35 3.30 0.0
10 12 0 2.98 1.94 0.32 0.0
11 12 0 3.27 2.57 0.64 0.0
12 12 0 2.52 2.72 1.95 180.0
13 12 0 2.75 3.40 0.76 180.0
1 13 0 118.27 9.59 11.29 0.0
2 13 0 61.74 4.82 7.96 0.0
3 13 0 9.04 2.04 3.27 180.0
4 13 0 2.74 1.54 2.10 180.0
5 13 0 4.46 1.85 0.34 180.0
6 13 0 19.17 2.60 3.78 180.0
7 13 0 12.62 2.55 3.31 180.0
8 13 0 26.54 3.94 4.97 180.0
9 13 0 13.29 2.71 2.99 0.0
10 13 0 32.05 5.67 6.31 0.0
11 13 0 40.44 6.27 6.43 0.0
12 13 0 3.71 3.21 1.85 180.0
0 14 0 28.98 4.45 5.93 180.0
1 14 0 0.68 2.47 1.20 180.0
2 14 0 6.82 2.21 0.72 0.0
3 14 0 7.50 1.86 2.22 0.0
4 14 0 2.05 2.11 1.14 0.0
5 14 0 4.57 3.41 1.72 180.0
6 14 0 0.58 1.90 0.96 180.0
7 14 0 3.54 2.33 2.49 0.0
8 14 0 1.29 2.04 0.12 180.0
9 14 0 6.30 2.81 1.04 0.0
10 14 0 11.65 4.52 2.43 0.0
11 14 0 6.81 3.02 1.66 180.0
1 15 0 2.05 2.85 0.20 0.0
2 15 0 10.52 4.79 1.60 0.0
3 15 0 13.29 3.36 3.64 0.0
4 15 0 2.04 2.96 1.05 0.0
5 15 0 2.51 2.23 1.29 0.0
6 15 0 9.12 3.64 2.34 180.0
7 15 0 2.71 2.37 0.60 180.0
8 15 0 0.00 2.06 0.78 0.0
9 15 0 9.82 2.67 2.01 180.0
0 16 0 5.73 3.97 0.89 180.0
1 16 0 0.00 4.45 0.61 180.0
2 16 0 2.81 3.75 1.20 180.0
3 16 0 11.93 4.08 3.12 0.0
4 16 0 1.34 4.79 1.75 0.0
5 16 0 5.13 2.40 0.24 0.0
6 16 0 1.55 2.33 1.32 0.0
7 16 0 2.15 3.15 0.98 180.0
1 17 0 18.92 5.21 3.64 180.0
2 17 0 21.97 4.64 3.41 180.0
3 17 0 6.91 3.87 1.44 180.0
4 17 0 6.22 3.90 2.18 0.0
5 17 0 5.84 2.85 1.53 0.0
-18 1 1 1.12 2.19 0.07 180.0
-17 1 1 16.61 3.57 4.50 0.0
-16 1 1 4.09 2.54 1.51 180.0
-15 1 1 13.46 2.37 3.22 180.0
-14 1 1 46.01 4.11 6.98 180.0
-13 1 1 5.74 2.41 0.42 0.0
-12 1 1 24.48 2.59 4.73 180.0
-11 1 1 49.94 3.41 6.73 0.0
-10 1 1 8.40 1.75 3.11 180.0
-9 1 1 266.51 5.38 16.12 0.0
-8 1 1 877.65 16.15 29.17 0.0
-7 1 1 27.03 1.85 5.26 0.0
-6 1 1 580.47 11.64 25.58 180.0
-5 1 1 4265.83 63.80 67.37 180.0
-4 1 1 49.71 1.91 6.52 180.0
-3 1 1 1242.20 19.46 35.95 0.0
-2 1 1 304.24 6.64 18.56 180.0
-1 1 1 104.95 3.85 9.92 0.0
0 1 1 9833.11 67.95 106.70 0.0
1 1 1 374.28 7.59 20.37 180.0
2 1 1 929.56 20.84 32.01 180.0
3 1 1 6279.87 80.38 81.43 180.0
4 1 1 5643.77 79.32 75.57 180.0
5 1 1 2840.37 40.99 52.61 0.0
6 1 1 4040.68 94.75 64.61 0.0
7 1 1 225.42 4.88 15.71 0.0
8 1 1 44.36 2.51 6.21 180.0
9 1 1 53.52 3.08 6.95 180.0
10 1 1 6.16 1.84 1.92 180.0
11 1 1 282.78 14.30 17.43 180.0
12 1 1 13.68 2.17 3.42 180.0
13 1 1 0.00 2.54 0.87 0.0
14 1 1 89.14 9.55 9.37 0.0
15 1 1 20.05 3.73 4.55 0.0
16 1 1 5.51 2.13 0.12 180.0
17 1 1 31.21 10.13 6.39 180.0
-18 2 1 5.54 3.45 1.69 180.0
-17 2 1 9.00 2.73 2.35 0.0
-16 2 1 58.58 6.19 7.60 0.0
-15 2 1 42.67 4.82 6.45 0.0
-14 2 1 16.34 2.47 3.33 180.0
-13 2 1 282.46 21.24 16.10 180.0
-12 2 1 97.71 5.75 10.26 180.0
-11 2 1 356.13 17.46 18.39 0.0
-10 2 1 3.24 1.95 0.90 180.0
-9 2 1 17.61 1.93 4.01 180.0
-8 2 1 244.94 5.18 14.46 0.0
-7 2 1 1222.49 21.93 35.56 0.0
-6 2 1 0.98 1.06 1.21 0.0
-5 2 1 1738.10 26.08 42.34 180.0
-4 2 1 7481.82 106.86 87.43 180.0
-3 2 1 2533.29 40.76 51.56 180.0
-2 2 1 10653.47 88.71 109.11 0.0
-1 2 1 535.77 11.30 23.63 180.0
0 2 1 176.54 3.93 13.60 0.0
1 2 1 4.64 0.97 1.24 0.0
2 2 1 4956.35 69.07 73.02 0.0
3 2 1 89.63 3.16 9.22 0.0
4 2 1 952.44 20.34 32.46 180.0
5 2 1 1910.73 31.12 45.24 180.0
6 2 1 441.18 8.87 19.83 0.0
7 2 1 394.05 8.11 20.73 0.0
8 2 1 222.75 6.15 14.19 0.0
9 2 1 40.82 3.08 6.25 180.0
10 2 1 68.95 4.71 8.43 180.0
11 2 1 1.24 2.09 0.07 180.0
12 2 1 0.00 1.88 1.95 180.0
13 2 1 10.98 2.03 3.53 180.0
14 2 1 15.24 2.92 4.34 180.0
15 2 1 11.64 3.19 3.88 0.0
16 2 1 2.52 2.45 2.38 0.0
17 2 1 4.02 2.53 0.97 180.0
-18 3 1 0.00 3.06 0.42 180.0
-17 3 1 3.32 3.08 1.48 180.0
-16 3 1 2.55 2.31 0.75 180.0
-15 3 1 6.65 2.97 2.97 180.0
-14 3 1 8.92 2.69 3.26 0.0
-13 3 1 51.37 6.19 7.59 0.0
-12 3 1 37.40 3.35 6.15 180.0
-11 3 1 178.79 9.02 12.89 0.0
-10 3 1 32.37 2.79 4.87 180.0
-9 3 1 54.48 2.96 7.61 180.0
-8 3 1 728.54 13.32 25.40 180.0
-7 3 1 63.10 3.22 7.11 180.0
-6 3 1 9.09 1.12 0.92 180.0
-5 3 1 1572.41 21.75 39.16 0.0
-4 3 1 7.01 1.09 2.34 0.0
-3 3 1 125.74 4.57 11.12 0.0
-2 3 1 1160.83 21.08 35.08 180.0
-1 3 1 3002.26 47.90 56.58 0.0
0 3 1 74.45 2.83 8.75 180.0
1 3 1 21.30 1.10 4.97 0.0
2 3 1 286.67 5.79 16.95 0.0
3 3 1 349.82 7.78 19.62 0.0
4 3 1 596.70 11.40 24.39 0.0
5 3 1 234.04 4.79 15.07 180.0
6 3 1 413.46 8.54 20.53 180.0
7 3 1 421.70 7.56 20.23 180.0
8 3 1 8.49 2.11 3.19 0.0
9 3 1 37.23 3.57 6.09 180.0
10 3 1 47.64 3.55 7.26 0.0
11 3 1 1.11 2.40 0.21 0.0
12 3 1 16.78 2.77 4.11 0.0
13 3 1 25.47 3.08 4.82 0.0
14 3 1 10.25 3.10 3.31 180.0
15 3 1 10.97 3.65 2.74 180.0
16 3 1 6.35 3.67 1.63 0.0
17 3 1 7.55 2.87 1.24 180.0
-18 4 1 18.23 11.65 1.27 0.0
-17 4 1 3.78 2.23 0.37 180.0
-16 4 1 15.60 2.83 3.38 0.0
-15 4 1 12.47 3.09 4.53 0.0
-14 4 1 5.27 2.66 1.11 180.0
-13 4 1 88.19 6.50 8.90 180.0
-12 4 1 107.32 7.36 9.80 180.0
-11 4 1 7.94 1.98 2.25 0.0
-10 4 1 46.16 3.16 6.34 0.0
-9 4 1 369.84 10.48 18.91 180.0
-8 4 1 80.16 3.59 9.46 0.0
-7 4 1 181.25 4.29 13.78 0.0
-6 4 1 1441.60 24.69 38.14 0.0
-5 4 1 990.19 17.38 29.19 0.0
-4 4 1 2084.91 30.16 46.21 180.0
-3 4 1 2515.13 34.06 50.96 180.0
-2 4 1 271.94 5.77 16.99 0.0
-1 4 1 1096.18 16.14 34.50 0.0
0 4 1 17.46 0.91 4.48 0.0
1 4 1 200.59 4.05 14.05 180.0
2 4 1 1628.55 22.40 41.51 0.0
3 4 1 64.45 2.38 8.50 0.0
4 4 1 1672.20 24.60 41.17 180.0
5 4 1 2749.13 46.21 52.93 180.0
6 4 1 540.15 11.93 23.55 180.0
7 4 1 414.24 7.22 19.74 0.0
8 4 1 1063.99 27.51 31.38 0.0
9 4 1 265.90 10.38 15.65 0.0
10 4 1 121.76 6.36 11.43 180.0
11 4 1 8.54 1.70 2.61 0.0
12 4 1 5.16 1.90 2.33 180.0
13 4 1 21.36 3.03 4.45 180.0
14 4 1 8.65 2.23 1.66 180.0
15 4 1 5.54 2.33 1.87 0.0
16 4 1 13.19 3.84 2.47 0.0
17 4 1 3.86 2.87 0.91 0.0
-17 5 1 30.83 4.18 5.18 180.0
-16 5 1 2.11 2.60 1.65 180.0
-15 5 1 6.28 2.57 1.36 0.0
-14 5 1 99.16 9.04 9.79 0.0
-13 5 1 9.58 2.30 1.55 0.0
-12 5 1 7.47 1.95 0.98 180.0
-11 5 1 15.47 2.46 3.48 180.0
-10 5 1 37.86 3.44 6.07 0.0
-9 5 1 383.01 12.19 18.93 180.0
-8 5 1 326.14 9.40 17.17 180.0
-7 5 1 47.13 2.50 6.72 0.0
-6 5 1 1748.77 33.05 42.24 0.0
-5 5 1 2957.56 53.98 54.57 0.0
-4 5 1 687.32 12.49 26.42 180.0
-3 5 1 2854.26 38.10 54.98 180.0
-2 5 1 231.80 4.98 16.52 180.0
-1 5 1 263.15 5.27 16.19 180.0
0 5 1 361.97 7.20 18.59 180.0
1 5 1 1731.65 23.12 41.49 180.0
2 5 1 1960.76 27.38 43.44 0.0
3 5 1 1043.67 16.16 33.55 0.0
4 5 1 1149.96 19.47 34.05 0.0
5 5 1 647.18 11.06 25.08 180.0
6 5 1 1197.29 19.07 34.70 180.0
7 5 1 2.99 1.93 0.87 180.0
8 5 1 213.57 7.84 14.55 0.0
9 5 1 36.01 3.04 5.56 180.0
10 5 1 77.80 5.79 9.15 0.0
11 5 1 13.36 2.17 3.77 0.0
12 5 1 42.85 4.74 6.78 0.0
13 5 1 0.29 1.86 0.67 0.0
14 5 1 66.44 6.83 8.67 180.0
15 5 1 19.48 3.37 4.40 180.0
16 5 1 2.04 2.47 0.98 180.0
17 5 1 0.00 6.99 1.82 0.0
-17 6 1 5.30 5.78 0.68 180.0
-16 6 1 10.30 2.76 2.01 180.0
-15 6 1 2.51 2.77 0.60 180.0
-14 6 1 2.23 2.68 0.03 180.0
-13 6 1 13.18 2.43 3.14 0.0
-12 6 1 29.57 3.62 5.67 0.0
-11 6 1 5.90 3.45 1.45 180.0
-10 6 1 38.80 3.62 6.66 0.0
-9 6 1 57.87 4.03 8.42 180.0
-8 6 1 11.59 1.73 3.78 180.0
-7 6 1 163.72 6.69 12.97 180.0
-6 6 1 9.02 1.26 3.42 180.0
-5 6 1 156.29 3.72 11.95 0.0
-4 6 1 1183.16 20.60 33.69 0.0
-3 6 1 966.65 16.59 29.87 180.0
-2 6 1 274.97 6.45 17.11 180.0
-1 6 1 480.92 9.85 22.72 180.0
0 6 1 256.82 5.08 15.81 0.0
1 6 1 68.05 3.09 9.09 0.0
2 6 1 134.17 3.40 10.62 0.0
3 6 1 44.44 2.69 5.69 0.0
4 6 1 5.47 1.36 2.48 0.0
5 6 1 228.12 5.43 14.82 0.0
6 6 1 5.06 1.74 0.90 180.0
7 6 1 1014.67 26.08 30.92 180.0
8 6 1 603.26 22.10 23.80 0.0
9 6 1 4.40 1.97 1.66 180.0
10 6 1 6.25 2.08 1.60 0.0
11 6 1 47.06 3.88 6.93 180.0
12 6 1 7.14 2.13 2.59 180.0
13 6 1 2.14 1.91 0.29 180.0
14 6 1 27.25 3.74 4.83 0.0
15 6 1 8.29 2.47 2.47 180.0
16 6 1 0.67 2.68 0.41 180.0
-17 7 1 0.00 11.86 0.93 0.0
-16 7 1 3.67 2.51 0.94 0.0
-15 7 1 13.51 3.11 3.73 0.0
-14 7 1 0.00 2.39 0.11 0.0
-13 7 1 11.59 2.20 3.87 0.0
-12 7 1 3.56 1.86 1.97 180.0
-11 7 1 36.40 3.71 6.37 180.0
-10 7 1 314.59 16.94 17.37 180.0
-9 7 1 76.31 5.49 8.67 0.0
-8 7 1 43.55 3.31 6.70 0.0
-7 7 1 10.10 2.06 0.37 180.0
-6 7 1 105.47 4.92 9.80 0.0
-5 7 1 35.06 2.63 6.20 0.0
-4 7 1 2.20 1.52 0.72 180.0
-3 7 1 30.45 2.07 5.95 180.0
-2 7 1 333.97 7.62 18.77 180.0
-1 7 1 5.84 0.93 2.22 0.0
0 7 1 24.95 1.70 5.69 0.0
1 7 1 457.87 8.47 21.36 0.0
2 7 1 90.83 2.39 9.71 180.0
3 7 1 149.12 4.88 11.98 0.0
4 7 1 44.35 2.51 7.19 0.0
5 7 1 13.63 1.51 4.61 180.0
6 7 1 323.26 8.88 18.05 180.0
7 7 1 20.15 2.46 4.38 180.0
8 7 1 31.93 3.62 5.64 0.0
9 7 1 44.50 3.76 6.34 0.0
10 7 1 34.81 3.81 6.45 180.0
11 7 1 10.80 2.02 2.79 0.0
12 7 1 2.96 2.14 0.34 0.0
13 7 1 0.00 2.25 0.32 0.0
14 7 1 5.91 3.18 0.11 180.0
15 7 1 5.87 2.26 2.17 180.0
16 7 1 1.89 3.00 0.63 0.0
-16 8 1 10.61 3.75 2.87 180.0
-15 8 1 20.50 4.36 4.90 180.0
-14 8 1 16.02 3.10 3.77 180.0
-13 8 1 43.95 4.47 6.21 0.0
-12 8 1 24.27 3.31 4.12 0.0
-11 8 1 9.77 2.09 2.51 0.0
-10 8 1 90.14 6.48 9.98 0.0
-9 8 1 3.64 2.25 0.80 180.0
-8 8 1 10.03 1.98 2.72 180.0
-7 8 1 933.91 34.70 30.19 180.0
-6 8 1 261.33 7.75 15.35 180.0
-5 8 1 487.50 12.60 22.45 0.0
-4 8 1 991.93 15.98 31.79 0.0
-3 8 1 139.18 5.67 12.44 0.0
-2 8 1 118.40 5.21 11.78 180.0
-1 8 1 168.54 7.16 13.49 180.0
0 8 1 1.90 1.36 0.56 0.0
1 8 1 388.63 6.57 19.64 180.0
2 8 1 302.48 5.44 17.32 180.0
3 8 1 4.61 1.44 0.57 180.0
4 8 1 688.43 17.33 26.00 0.0
5 8 1 620.68 16.07 23.78 0.0
6 8 1 4.88 1.55 1.49 0.0
7 8 1 278.38 13.63 16.17 180.0
8 8 1 37.91 4.27 6.34 180.0
9 8 1 6.82 2.44 2.43 180.0
10 8 1 28.73 3.36 5.03 180.0
11 8 1 3.61 1.87 0.05 180.0
12 8 1 4.27 2.07 0.97 0.0
13 8 1 45.20 5.24 6.27 0.0
14 8 1 22.96 3.59 4.51 0.0
15 8 1 4.20 2.20 1.13 180.0
-15 9 1 3.05 2.92 1.41 0.0
-14 9 1 17.14 3.79 4.54 180.0
-13 9 1 5.03 2.38 3.83 180.0
-12 9 1 52.43 4.89 7.00 0.0
-11 9 1 2.83 2.68 1.07 180.0
-10 9 1 4.44 2.53 1.71 180.0
-9 9 1 1.41 2.20 1.41 0.0
-8 9 1 74.71 5.38 9.27 0.0
-7 9 1 2.91 2.74 2.14 180.0
-6 9 1 44.95 3.25 7.12 180.0
-5 9 1 607.43 22.14 23.48 180.0
-4 9 1 7.53 1.26 3.21 180.0
-3 9 1 441.37 11.71 21.30 0.0
-2 9 1 670.71 17.70 26.07 0.0
-1 9 1 348.05 9.16 17.78 180.0
0 9 1 45.16 3.18 6.06 180.0
1 9 1 57.54 3.02 7.75 0.0
2 9 1 50.76 3.06 7.50 0.0
3 9 1 47.87 3.17 6.58 180.0
4 9 1 301.18 11.27 16.91 180.0
5 9 1 13.46 2.02 3.34 0.0
6 9 1 94.63 7.29 9.80 0.0
7 9 1 38.69 3.44 6.17 0.0
8 9 1 43.21 4.14 6.56 180.0
9 9 1 39.13 4.16 4.98 180.0
10 9 1 4.00 2.51 0.44 0.0
11 9 1 16.78 4.85 3.80 0.0
12 9 1 3.71 2.40 0.27 180.0
13 9 1 21.47 3.71 4.27 180.0
14 9 1 13.97 3.93 3.05 0.0
15 9 1 8.78 2.95 2.02 0.0
-15 10 1 7.03 3.73 2.30 180.0
-14 10 1 7.71 2.54 2.56 180.0
-13 10 1 2.86 2.36 0.77 0.0
-12 10 1 11.19 2.31 3.49 0.0
-11 10 1 1.31 2.12 2.47 0.0
-10 10 1 12.88 2.30 3.92 180.0
-9 10 1 30.34 2.97 5.67 180.0
-8 10 1 8.60 1.86 3.58 0.0
-7 10 1 1.17 1.75 0.76 180.0
-6 10 1 44.12 3.74 7.35 180.0
-5 10 1 8.69 1.64 2.58 180.0
-4 10 1 110.10 5.74 10.82 0.0
-3 10 1 415.27 16.18 19.91 0.0
-2 10 1 228.79 10.36 14.68 0.0
-1 10 1 868.25 33.08 29.14 180.0
0 10 1 2.91 1.93 0.66 180.0
1 10 1 0.75 1.33 0.09 0.0
2 10 1 24.49 2.62 4.99 180.0
3 10 1 64.74 4.15 7.61 180.0
4 10 1 3.70 1.60 0.79 0.0
5 10 1 27.65 3.02 5.05 0.0
6 10 1 206.78 10.41 14.23 0.0
7 10 1 14.29 2.42 4.07 180.0
8 10 1 83.48 6.34 9.33 180.0
9 10 1 3.04 2.51 2.60 180.0
10 10 1 14.79 2.52 3.87 0.0
11 10 1 3.87 2.36 2.27 0.0
12 10 1 4.84 2.30 1.51 180.0
13 10 1 6.89 3.10 2.73 0.0
14 10 1 6.14 2.97 1.07 0.0
-14 11 1 25.15 3.83 5.00 180.0
-13 11 1 15.65 3.17 4.15 180.0
-12 11 1 10.24 3.58 3.57 0.0
-11 11 1 14.27 2.64 3.24 0.0
-10 11 1 34.63 3.53 5.61 0.0
-9 11 1 16.36 3.11 4.07 0.0
-8 11 1 22.24 2.74 4.57 0.0
-7 11 1 1.56 2.23 1.80 180.0
-6 11 1 238.08 15.58 15.57 180.0
-5 11 1 94.82 5.65 9.86 180.0
-4 11 1 48.05 4.18 7.49 0.0
-3 11 1 215.87 11.13 14.71 0.0
-2 11 1 167.79 9.87 12.73 0.0
-1 11 1 72.98 6.03 9.22 180.0
0 11 1 261.55 13.37 16.26 180.0
1 11 1 6.02 2.31 1.98 0.0
2 11 1 23.21 2.54 5.09 180.0
3 11 1 47.09 4.11 6.85 180.0
4 11 1 3.85 3.13 1.96 0.0
5 11 1 32.31 5.07 6.23 0.0
6 11 1 43.08 3.60 6.08 0.0
7 11 1 21.80 2.82 4.97 0.0
8 11 1 18.22 2.69 3.60 180.0
9 11 1 1.37 3.59 0.33 0.0
10 11 1 0.84 2.71 0.14 0.0
11 11 1 6.96 2.09 2.40 0.0
12 11 1 16.38 3.30 3.89 180.0
13 11 1 7.86 2.75 1.93 180.0
-13 12 1 9.29 2.94 2.96 0.0
-12 12 1 1.10 2.72 0.90 180.0
-11 12 1 0.02 2.26 1.49 180.0
-10 12 1 4.16 1.90 1.93 180.0
-9 12 1 4.82 2.00 0.85 180.0
-8 12 1 0.95 1.73 1.02 180.0
-7 12 1 38.21 3.75 6.03 0.0
-6 12 1 54.65 4.26 7.52 0.0
-5 12 1 4.00 2.28 1.95 180.0
-4 12 1 156.62 10.48 12.43 180.0
-3 12 1 74.02 5.56 8.83 180.0
-2 12 1 3.28 2.22 1.11 0.0
-1 12 1 9.55 1.84 3.91 180.0
0 12 1 37.31 3.39 6.30 0.0
1 12 1 14.55 2.68 4.55 0.0
2 12 1 84.38 6.24 9.60 0.0
3 12 1 69.43 4.86 8.30 0.0
4 12 1 39.32 4.31 6.52 180.0
5 12 1 244.60 17.50 14.93 180.0
6 12 1 1.69 2.15 0.74 0.0
7 12 1 68.90 5.83 7.65 0.0
8 12 1 19.61 3.14 4.18 0.0
9 12 1 2.63 2.53 2.17 180.0
10 12 1 1.48 2.64 0.48 0.0
11 12 1 2.83 2.20 0.16 180.0
12 12 1 3.90 2.64 2.11 180.0
-12 13 1 8.59 3.01 2.10 180.0
-11 13 1 2.23 2.79 0.11 180.0
-10 13 1 36.51 5.50 4.42 0.0
-9 13 1 6.12 2.79 1.58 180.0
-8 13 1 10.05 2.95 3.61 180.0
-7 13 1 4.65 3.04 1.28 0.0
-6 13 1 6.17 2.05 1.67 180.0
-5 13 1 1.49 2.70 0.63 180.0
-4 13 1 6.94 1.66 2.76 180.0
-3 13 1 5.11 2.38 2.16 180.0
-2 13 1 64.93 5.97 8.13 0.0
-1 13 1 102.69 8.61 9.89 0.0
0 13 1 29.53 3.35 5.42 180.0
1 13 1 2.82 1.45 1.56 0.0
2 13 1 4.80 2.40 2.92 180.0
3 13 1 0.76 1.36 0.45 180.0
4 13 1 0.00 2.03 1.33 0.0
5 13 1 16.35 2.40 4.63 180.0
6 13 1 3.56 1.56 1.43 0.0
7 13 1 4.14 2.11 2.16 0.0
8 13 1 3.12 2.38 0.07 180.0
9 13 1 5.22 1.87 0.59 180.0
10 13 1 6.93 2.11 1.69 180.0
11 13 1 6.28 2.35 0.30 180.0
-11 14 1 25.09 5.39 5.12 180.0
-10 14 1 4.12 5.49 1.70 0.0
-9 14 1 6.92 2.62 1.53 0.0
-8 14 1 12.83 3.18 3.58 0.0
-7 14 1 28.69 4.06 4.93 0.0
-6 14 1 18.98 3.32 3.67 0.0
-5 14 1 31.24 4.11 5.57 180.0
-4 14 1 41.80 4.63 6.93 180.0
-3 14 1 1.26 2.52 0.13 0.0
-2 14 1 5.34 2.29 1.91 180.0
-1 14 1 34.91 4.18 6.30 0.0
0 14 1 8.88 2.28 2.23 0.0
1 14 1 3.66 1.78 1.62 0.0
2 14 1 4.79 2.69 0.78 0.0
3 14 1 3.12 2.38 0.88 180.0
4 14 1 25.39 2.89 5.48 180.0
5 14 1 6.66 2.11 2.82 180.0
6 14 1 0.55 1.49 1.52 180.0
7 14 1 6.27 2.96 2.87 0.0
8 14 1 2.87 2.25 0.07 0.0
9 14 1 0.80 2.56 0.30 0.0
10 14 1 2.57 1.91 1.09 0.0
-9 15 1 5.80 4.02 0.97 0.0
-8 15 1 0.67 3.20 0.95 180.0
-7 15 1 12.94 3.10 2.45 180.0
-6 15 1 0.20 3.24 0.01 0.0
-5 15 1 18.21 3.37 4.23 0.0
-4 15 1 27.88 4.41 4.55 0.0
-3 15 1 45.71 5.89 6.69 180.0
-2 15 1 14.21 3.36 4.72 180.0
-1 15 1 0.00 2.54 0.43 180.0
0 15 1 42.84 5.40 6.60 0.0
1 15 1 9.17 3.32 2.65 180.0
2 15 1 5.74 2.73 3.62 180.0
3 15 1 15.35 3.61 3.55 0.0
4 15 1 17.87 3.12 4.17 0.0
5 15 1 1.35 3.32 0.03 0.0
6 15 1 25.24 4.60 4.94 180.0
7 15 1 12.39 3.04 3.71 180.0
8 15 1 2.58 3.18 0.61 0.0
9 15 1 32.13 6.24 6.19 0.0
-8 16 1 5.62 3.21 1.11 180.0
-7 16 1 4.44 3.70 0.78 180.0
-6 16 1 2.24 2.62 1.58 180.0
-5 16 1 5.31 3.74 1.02 180.0
-4 16 1 1.63 2.90 1.59 0.0
-3 16 1 2.76 2.58 0.60 180.0
-2 16 1 0.29 2.69 0.69 0.0
-1 16 1 9.33 3.27 2.54 0.0
0 16 1 4.48 3.34 1.42 0.0
1 16 1 0.00 2.18 1.20 180.0
2 16 1 20.70 3.79 3.91 180.0
3 16 1 3.52 4.05 0.66 180.0
4 16 1 0.41 12.68 1.16 0.0
5 16 1 15.38 3.77 1.81 0.0
6 16 1 3.04 3.56 0.52 0.0
7 16 1 2.13 4.82 1.15 180.0
-5 17 1 3.60 2.72 1.86 0.0
-4 17 1 12.82 3.18 2.74 0.0
-3 17 1 14.81 4.00 2.07 180.0
-2 17 1 24.78 7.37 4.70 180.0
-1 17 1 2.32 3.55 0.43 180.0
0 17 1 5.06 3.73 0.27 180.0
1 17 1 4.73 4.79 0.61 0.0
2 17 1 2.26 3.90 1.17 180.0
3 17 1 12.94 3.68 3.69 0.0
4 17 1 0.00 5.68 0.78 0.0
-18 0 2 0.25 3.55 0.43 0.0
-17 0 2 0.00 4.22 0.52 0.0
-16 0 2 39.89 8.10 6.62 180.0
-15 0 2 6.04 3.56 2.43 180.0
-14 0 2 10.72 3.08 3.72 0.0
-13 0 2 21.40 4.07 4.85 180.0
-12 0 2 171.71 12.57 12.79 0.0
-10 0 2 13.94 4.26 4.20 0.0
-9 0 2 137.59 8.18 11.70 180.0
-8 0 2 214.28 9.96 14.45 180.0
-7 0 2 524.38 13.77 22.43 180.0
-6 0 2 5.54 1.46 1.57 0.0
-5 0 2 1.00 0.81 0.79 0.0
-4 0 2 0.25 1.46 0.04 180.0
-3 0 2 856.95 31.78 28.74 0.0
-2 0 2 6.27 1.65 2.71 0.0
-1 0 2 10982.95 119.79 108.91 0.0
0 0 2 795.16 22.66 29.16 0.0
1 0 2 2109.19 38.58 49.08 180.0
2 0 2 2927.93 58.59 57.05 180.0
3 0 2 162.26 4.81 12.41 180.0
4 0 2 654.17 17.47 24.26 180.0
5 0 2 3650.23 136.82 57.45 0.0
6 0 2 14.16 2.08 3.20 0.0
7 0 2 131.98 9.75 10.86 0.0
8 0 2 48.11 4.74 6.80 180.0
9 0 2 367.81 21.75 18.52 180.0
10 0 2 527.48 41.46 22.29 180.0
11 0 2 57.39 7.36 8.86 180.0
12 0 2 327.44 65.84 20.04 0.0
13 0 2 96.27 20.58 10.01 0.0
14 0 2 30.00 6.45 5.04 0.0
15 0 2 5.39 13.77 1.33 0.0
16 0 2 18.68 10.32 6.49 180.0
17 0 2 3.16 5.14 2.70 180.0
-18 1 2 0.00 2.02 1.25 0.0
-17 1 2 10.43 3.87 3.63 0.0
-16 1 2 1.95 2.29 0.43 180.0
-15 1 2 0.74 1.91 0.32 0.0
-14 1 2 10.86 2.25 1.65 180.0
-13 1 2 122.39 9.08 10.98 180.0
-12 1 2 198.97 10.65 13.60 180.0
-11 1 2 9.73 1.68 2.31 0.0
-10 1 2 255.82 7.70 15.58 0.0
-9 1 2 877.72 14.76 29.27 0.0
-8 1 2 20.00 1.88 3.89 0.0
-7 1 2 915.09 17.22 30.32 180.0
-6 1 2 77.02 2.47 8.86 180.0
-5 1 2 10.79 0.78 3.34 0.0
-4 1 2 118.44 4.24 11.36 0.0
-3 1 2 1569.97 20.98 39.37 180.0
-2 1 2 9146.43 90.83 99.59 0.0
-1 1 2 586.65 11.46 25.00 0.0
0 1 2 908.04 17.87 30.40 0.0
1 1 2 6128.26 70.26 79.92 180.0
2 1 2 7038.36 99.86 85.01 180.0
3 1 2 21.77 1.10 5.16 180.0
4 1 2 996.35 21.00 31.37 0.0
5 1 2 6.32 1.19 2.94 0.0
6 1 2 1.85 2.02 0.08 0.0
7 1 2 6.81 1.18 2.52 0.0
8 1 2 239.19 8.27 16.05 0.0
9 1 2 14.33 2.62 3.65 180.0
10 1 2 32.35 3.69 5.11 180.0
11 1 2 23.50 2.98 5.48 180.0
12 1 2 30.64 5.08 6.29 0.0
13 1 2 7.06 3.74 3.53 0.0
14 1 2 1.89 2.57 0.16 0.0
15 1 2 5.75 1.99 2.17 180.0
16 1 2 6.84 2.79 0.15 0.0
17 1 2 0.21 2.87 1.25 180.0
-18 2 2 2.47 2.58 0.30 180.0
-17 2 2 4.71 2.26 1.28 180.0
-16 2 2 24.90 3.22 4.62 180.0
-15 2 2 2.56 2.11 1.54 180.0
-14 2 2 4.09 2.19 2.06 0.0
-13 2 2 7.27 2.04 2.37 180.0
-12 2 2 21.49 2.34 5.09 180.0
-11 2 2 632.72 30.74 24.48 0.0
-10 2 2 9.57 1.71 2.89 0.0
-9 2 2 11.63 2.50 3.62 0.0
-8 2 2 997.97 16.82 30.46 180.0
-7 2 2 37.52 2.33 6.00 180.0
-6 2 2 244.58 5.13 15.11 0.0
-5 2 2 183.20 3.81 13.52 0.0
-4 2 2 276.87 5.52 15.81 180.0
-3 2 2 155.00 4.23 13.82 0.0
-2 2 2 622.77 12.81 24.66 180.0
-1 2 2 2920.30 40.49 53.76 0.0
0 2 2 8467.17 76.91 94.09 180.0
1 2 2 579.32 11.27 23.76 180.0
2 2 2 171.66 3.78 13.14 0.0
3 2 2 718.44 13.56 28.18 0.0
4 2 2 24.06 1.47 5.30 0.0
5 2 2 43.66 2.76 6.12 0.0
6 2 2 4.55 1.40 2.53 0.0
7 2 2 46.68 2.51 7.53 0.0
8 2 2 8.40 2.19 2.02 180.0
9 2 2 32.08 2.95 4.80 180.0
10 2 2 17.04 2.41 4.37 180.0
11 2 2 4.73 2.39 0.71 0.0
12 2 2 8.96 2.20 3.60 0.0
13 2 2 0.56 1.92 0.67 180.0
14 2 2 3.10 2.17 1.17 180.0
15 2 2 1.27 2.92 1.41 0.0
16 2 2 0.00 2.54 0.66 180.0
17 2 2 2.07 6.16 2.63 180.0
-18 3 2 4.71 2.58 2.69 0.0
-17 3 2 9.66 3.12 4.32 0.0
-16 3 2 5.05 2.92 0.95 0.0
-15 3 2 3.34 1.83 1.77 0.0
-14 3 2 129.87 11.46 11.66 180.0
-13 3 2 94.20 6.81 10.05 180.0
-12 3 2 119.91 6.42 10.60 180.0
-11 3 2 547.59 26.96 23.22 0.0
-10 3 2 241.06 9.31 15.26 0.0
-9 3 2 204.78 7.88 13.57 0.0
-8 3 2 12.95 2.20 2.06 0.0
-7 3 2 1291.43 23.46 36.34 180.0
-6 3 2 155.56 3.61 13.38 180.0
-5 3 2 115.17 4.08 9.95 0.0
-4 3 2 1269.95 17.77 34.79 180.0
-3 3 2 1.15 1.62 0.20 0.0
-2 3 2 830.59 15.80 28.53 0.0
-1 3 2 1045.70 18.40 33.74 0.0
0 3 2 1067.91 15.20 33.14 0.0
1 3 2 3.29 0.94 0.78 180.0
2 3 2 1787.49 23.54 44.05 180.0
3 3 2 487.05 9.24 22.97 180.0
4 3 2 8.70 0.90 2.37 0.0
5 3 2 113.83 2.91 11.15 0.0
6 3 2 90.06 3.99 9.61 180.0
7 3 2 394.29 7.97 19.48 0.0
8 3 2 423.63 11.49 19.82 0.0
9 3 2 55.90 3.73 7.06 0.0
10 3 2 294.40 15.03 17.21 180.0
11 3 2 341.61 27.35 18.05 180.0
12 3 2 14.01 2.51 3.81 180.0
13 3 2 18.75 2.67 5.09 0.0
14 3 2 63.43 6.96 8.01 0.0
15 3 2 1.51 2.75 0.47 0.0
16 3 2 5.44 2.34 0.10 180.0
-18 4 2 3.01 2.37 0.02 180.0
-17 4 2 3.26 3.13 0.68 180.0
-16 4 2 0.00 2.37 0.06 0.0
-15 4 2 12.27 2.91 4.09 180.0
-14 4 2 24.09 3.01 5.58 0.0
-13 4 2 70.11 5.73 8.69 0.0
-12 4 2 8.01 2.11 2.72 180.0
-11 4 2 78.02 5.71 9.14 180.0
-10 4 2 362.52 13.88 19.04 180.0
-9 4 2 11.13 2.64 2.44 0.0
-8 4 2 214.34 7.51 14.58 0.0
-7 4 2 405.40 7.50 19.69 0.0
-6 4 2 76.38 2.46 9.04 180.0
-5 4 2 925.76 16.32 28.45 0.0
-4 4 2 32.84 1.46 5.90 0.0
-3 4 2 1264.64 19.06 35.63 180.0
-2 4 2 2843.03 45.08 54.46 180.0
-1 4 2 388.01 8.34 20.34 180.0
0 4 2 2288.76 29.16 48.86 0.0
1 4 2 2267.75 32.74 47.55 0.0
2 4 2 154.00 4.59 11.19 0.0
3 4 2 1411.62 24.36 37.53 180.0
4 4 2 2.46 1.07 1.21 180.0
5 4 2 88.02 2.29 9.75 0.0
6 4 2 269.69 5.24 16.51 180.0
7 4 2 6.32 2.37 1.60 180.0
8 4 2 14.84 1.78 3.85 180.0
9 4 2 115.48 6.52 10.53 0.0
10 4 2 85.61 5.94 9.24 0.0
11 4 2 5.80 1.69 2.32 180.0
12 4 2 34.73 2.98 6.09 180.0
13 4 2 0.00 1.78 1.71 0.0
14 4 2 11.43 3.90 3.27 180.0
15 4 2 3.22 2.44 0.11 0.0
16 4 2 3.71 3.79 0.45 180.0
-17 5 2 6.02 2.58 1.78 180.0
-16 5 2 1.97 2.27 0.18 0.0
-15 5 2 3.57 2.23 0.67 0.0
-14 5 2 1.77 2.21 0.35 0.0
-13 5 2 2.43 1.89 1.05 0.0
-12 5 2 5.02 2.14 2.09 180.0
-11 5 2 3.10 2.72 0.21 0.0
-10 5 2 9.22 1.79 2.06 0.0
-9 5 2 46.70 3.17 6.83 0.0
-8 5 2 5.99 1.80 2.19 180.0
-7 5 2 60.33 2.82 7.67 180.0
-6 5 2 5.85 1.21 1.79 0.0
-5 5 2 469.03 8.88 20.80 0.0
-4 5 2 596.39 11.40 23.64 180.0
-3 5 2 734.78 14.21 26.56 180.0
-2 5 2 85.62 3.41 9.30 180.0
-1 5 2 575.27 11.69 23.75 0.0
0 5 2 457.50 9.31 21.17 0.0
1 5 2 190.39 4.08 12.88 180.0
2 5 2 40.33 2.41 5.77 0.0
3 5 2 2.01 1.19 0.53 0.0
4 5 2 104.58 2.87 9.68 0.0
5 5 2 82.10 3.66 9.17 180.0
6 5 2 255.06 6.68 15.69 180.0
7 5 2 17.83 2.18 3.90 180.0
8 5 2 1018.23 37.60 30.71 0.0
9 5 2 49.41 3.84 6.82 180.0
10 5 2 17.69 2.18 4.33 180.0
11 5 2 24.73 3.07 5.25 180.0
12 5 2 8.76 2.48 1.94 180.0
13 5 2 1.64 1.86 0.19 180.0
14 5 2 11.73 2.66 2.22 0.0
15 5 2 2.66 3.11 1.28 180.0
16 5 2 7.92 2.75 2.33 0.0
-17 6 2 6.68 2.93 2.36 0.0
-16 6 2 27.28 6.28 6.08 0.0
-15 6 2 7.82 3.63 3.40 0.0
-14 6 2 1.10 2.30 1.60 0.0
-13 6 2 5.95 2.12 1.54 180.0
-12 6 2 36.90 3.59 5.91 180.0
-11 6 2 215.13 14.40 14.11 180.0
-10 6 2 103.74 6.52 9.93 180.0
-9 6 2 88.44 5.83 10.32 0.0
-8 6 2 350.45 9.88 18.66 0.0
-7 6 2 168.95 8.54 12.85 0.0
-6 6 2 7.23 1.73 4.35 180.0
-5 6 2 253.00 5.23 15.96 180.0
-4 6 2 170.81 3.81 12.92 180.0
-3 6 2 0.94 1.34 0.41 0.0
-2 6 2 118.43 3.38 11.81 180.0
-1 6 2 6.68 1.46 2.31 180.0
0 6 2 655.05 13.33 26.55 0.0
1 6 2 1534.19 28.02 41.10 0.0
2 6 2 156.86 3.52 12.68 0.0
3 6 2 287.41 5.82 16.65 180.0
4 6 2 372.58 6.64 19.30 180.0
5 6 2 172.93 7.22 12.30 180.0
6 6 2 122.46 5.62 10.70 180.0
7 6 2 9.74 2.41 2.77 0.0
8 6 2 4.47 2.50 1.02 180.0
9 6 2 137.64 7.20 11.16 0.0
10 6 2 88.03 6.17 9.37 0.0
11 6 2 1.90 1.73 0.71 180.0
12 6 2 59.80 5.29 7.79 180.0
13 6 2 5.62 2.80 2.49 180.0
14 6 2 0.00 2.88 0.34 0.0
15 6 2 6.61 3.89 1.85 0.0
16 6 2 6.44 3.05 1.52 0.0
-17 7 2 0.92 9.22 0.90 180.0
-16 7 2 0.00 2.97 1.15 0.0
-15 7 2 5.65 2.91 1.44 180.0
-14 7 2 17.91 3.33 4.11 180.0
-13 7 2 12.94 3.02 3.88 0.0
-12 7 2 50.97 5.29 7.51 0.0
-11 7 2 35.92 3.94 6.29 0.0
-10 7 2 175.82 10.25 13.54 180.0
-9 7 2 394.89 19.87 19.49 180.0
-8 7 2 44.74 3.61 7.05 180.0
-7 7 2 228.19 7.14 15.17 0.0
-6 7 2 206.62 7.44 14.47 0.0
-5 7 2 266.51 5.49 15.88 0.0
-4 7 2 134.12 5.56 11.61 0.0
-3 7 2 445.27 9.97 21.21 0.0
-2 7 2 297.26 6.83 17.23 180.0
-1 7 2 2370.11 42.95 47.13 180.0
0 7 2 515.42 10.70 22.86 180.0
1 7 2 124.62 5.28 12.25 0.0
2 7 2 2417.83 39.49 47.94 0.0
3 7 2 1.82 1.16 0.26 180.0
4 7 2 349.48 6.70 18.72 180.0
5 7 2 104.84 5.49 9.73 180.0
6 7 2 5.30 1.81 1.21 0.0
7 7 2 65.07 5.01 8.32 180.0
8 7 2 107.34 6.24 10.30 0.0
9 7 2 78.37 5.46 8.59 180.0
10 7 2 120.89 8.53 11.16 0.0
11 7 2 37.47 3.60 5.22 0.0
12 7 2 7.75 1.98 2.42 180.0
13 7 2 4.37 2.70 1.57 180.0
14 7 2 6.00 2.90 0.83 0.0
15 7 2 4.99 2.59 0.35 180.0
-16 8 2 3.97 2.57 1.68 0.0
-15 8 2 7.11 2.55 1.11 0.0
-14 8 2 36.65 4.33 5.83 180.0
-13 8 2 0.00 1.68 0.41 180.0
-12 8 2 11.27 2.35 3.76 0.0
-11 8 2 1.10 1.91 2.75 180.0
-10 8 2 15.82 2.36 4.57 180.0
-9 8 2 43.21 3.59 7.63 0.0
-8 8 2 99.63 6.59 10.82 0.0
-7 8 2 48.66 3.31 6.17 0.0
-6 8 2 37.51 2.84 5.77 0.0
-5 8 2 541.41 14.26 22.67 180.0
-4 8 2 149.39 6.76 12.73 180.0
-3 8 2 74.50 3.98 9.34 0.0
-2 8 2 6.92 1.58 2.78 180.0
-1 8 2 2.83 2.28 1.46 180.0
0 8 2 5.18 1.41 1.53 0.0
1 8 2 39.51 2.35 5.57 0.0
2 8 2 208.39 7.13 13.50 180.0
3 8 2 2.75 1.50 1.59 0.0
4 8 2 12.99 1.66 3.74 180.0
5 8 2 5.50 2.55 2.21 180.0
6 8 2 123.63 6.58 11.38 0.0
7 8 2 10.42 2.41 3.77 0.0
8 8 2 29.99 3.38 5.29 0.0
9 8 2 10.46 3.02 3.23 180.0
10 8 2 3.34 1.90 1.70 180.0
11 8 2 3.02 2.19 1.85 180.0
12 8 2 4.53 2.65 1.09 0.0
13 8 2 0.04 3.77 1.33 180.0
14 8 2 0.00 2.98 1.43 0.0
15 8 2 7.55 3.36 2.44 180.0
-16 9 2 0.00 9.51 0.42 0.0
-15 9 2 0.00 2.30 1.02 0.0
-14 9 2 1.48 2.48 0.90 180.0
-13 9 2 31.10 4.05 4.91 0.0
-12 9 2 1.57 1.91 0.42 0.0
-11 9 2 32.81 3.49 6.26 0.0
-10 9 2 47.67 3.98 6.66 180.0
-9 9 2 98.24 6.77 10.23 180.0
-8 9 2 3.13 2.42 0.78 0.0
-7 9 2 1.23 1.52 0.54 0.0
-6 9 2 1.53 1.47 0.33 180.0
-5 9 2 7.26 1.50 2.34 0.0
-4 9 2 15.45 2.08 4.19 180.0
-3 9 2 446.29 13.00 20.80 0.0
-2 9 2 14.61 2.08 3.53 180.0
-1 9 2 475.99 13.31 21.86 180.0
0 9 2 262.11 8.63 15.78 180.0
1 9 2 2.70 1.12 1.37 0.0
2 9 2 316.40 8.65 17.66 0.0
3 9 2 169.15 6.67 13.45 0.0
4 9 2 8.53 2.73 3.14 0.0
5 9 2 33.60 3.39 5.19 0.0
6 9 2 5.31 1.97 2.46 0.0
7 9 2 32.24 3.37 5.60 180.0
8 9 2 291.30 21.50 15.82 180.0
9 9 2 24.32 2.91 4.54 180.0
10 9 2 32.89 3.43 5.80 0.0
11 9 2 40.34 5.66 6.28 0.0
12 9 2 4.48 2.68 0.88 0.0
13 9 2 11.77 2.96 1.70 180.0
14 9 2 5.18 2.98 1.18 180.0
-15 10 2 4.53 2.44 0.59 180.0
-14 10 2 18.57 3.65 3.92 180.0
-13 10 2 15.82 2.65 4.05 180.0
-12 10 2 22.37 3.59 5.78 0.0
-11 10 2 16.14 2.64 4.21 0.0
-10 10 2 156.18 13.01 12.31 0.0
-9 10 2 46.72 3.73 7.80 180.0
-8 10 2 191.57 13.28 13.38 180.0
-7 10 2 133.86 9.06 11.98 180.0
-6 10 2 5.10 2.00 2.39 0.0
-5 10 2 3.97 1.86 2.16 0.0
-4 10 2 16.86 2.23 4.67 0.0
-3 10 2 338.51 18.00 17.84 0.0
-2 10 2 754.08 31.35 26.21 0.0
-1 10 2 125.79 5.97 11.26 180.0
0 10 2 480.18 21.55 21.14 180.0
1 10 2 724.20 28.88 26.23 180.0
2 10 2 44.76 3.93 6.53 0.0
3 10 2 663.06 31.90 24.83 0.0
4 10 2 98.41 6.26 9.80 0.0
5 10 2 69.87 6.09 8.63 180.0
6 10 2 35.41 4.40 5.83 180.0
7 10 2 2.48 1.67 1.80 0.0
8 10 2 2.10 1.76 1.94 180.0
9 10 2 40.08 4.06 6.68 180.0
10 10 2 0.04 2.02 0.80 180.0
11 10 2 14.07 2.90 4.33 0.0
12 10 2 10.47 2.47 2.91 0.0
13 10 2 8.37 6.45 0.95 180.0
-14 11 2 3.20 2.66 0.89 0.0
-13 11 2 2.13 2.62 1.26 0.0
-12 11 2 8.28 2.30 2.40 180.0
-11 11 2 5.25 2.30 1.39 0.0
-10 11 2 3.52 2.13 0.67 180.0
-9 11 2 2.12 2.04 0.70 0.0
-8 11 2 3.98 1.63 0.32 0.0
-7 11 2 1.33 2.45 1.04 180.0
-6 11 2 15.32 2.77 4.18 0.0
-5 11 2 8.58 1.85 2.56 0.0
-4 11 2 11.03 2.53 3.18 0.0
-3 11 2 51.54 5.13 7.61 180.0
-2 11 2 0.00 2.72 0.86 180.0
-1 11 2 98.46 5.93 10.00 180.0
0 11 2 152.96 9.66 12.37 0.0
1 11 2 1.14 1.79 1.18 0.0
2 11 2 4.96 1.55 2.05 180.0
3 11 2 3.03 1.52 2.25 0.0
4 11 2 21.21 2.50 5.20 180.0
5 11 2 17.15 2.96 4.11 180.0
6 11 2 9.31 2.47 3.73 0.0
7 11 2 1.81 2.32 1.24 180.0
8 11 2 2.50 2.18 2.05 0.0
9 11 2 1.28 2.47 0.28 180.0
10 11 2 6.17 1.78 3.09 0.0
11 11 2 14.57 3.78 4.21 180.0
12 11 2 0.00 3.15 0.07 180.0
13 11 2 2.77 2.78 0.50 0.0
-13 12 2 10.22 3.38 2.54 0.0
-12 12 2 4.97 3.77 1.12 180.0
-11 12 2 29.17 4.42 4.79 0.0
-10 12 2 13.36 2.95 3.43 0.0
-9 12 2 7.50 2.42 3.34 180.0
-8 12 2 77.13 7.72 8.12 180.0
-7 12 2 13.90 2.62 3.71 180.0
-6 12 2 3.26 1.71 0.78 180.0
-5 12 2 10.97 2.84 3.79 0.0
-4 12 2 12.05 3.57 3.39 0.0
-3 12 2 0.00 2.39 0.73 180.0
-2 12 2 138.85 10.80 12.13 0.0
-1 12 2 2.19 4.14 0.28 180.0
0 12 2 104.06 8.29 10.33 180.0
1 12 2 51.12 4.58 7.58 180.0
2 12 2 4.79 1.84 2.00 180.0
3 12 2 10.18 2.21 4.19 0.0
4 12 2 76.51 5.73 8.88 0.0
5 12 2 12.33 2.51 4.37 180.0
6 12 2 8.47 2.02 3.42 0.0
7 12 2 0.90 2.39 0.05 0.0
8 12 2 4.34 1.79 1.44 180.0
9 12 2 14.93 2.55 4.15 180.0
10 12 2 3.84 2.35 1.55 180.0
11 12 2 16.18 3.08 3.55 0.0
12 12 2 2.18 3.89 0.71 0.0
-12 13 2 37.90 5.61 5.57 180.0
-11 13 2 24.90 5.14 5.00 180.0
-10 13 2 11.75 6.04 2.44 0.0
-9 13 2 37.73 4.92 6.40 0.0
-8 13 2 8.91 2.91 3.36 0.0
-7 13 2 4.81 2.44 1.32 180.0
-6 13 2 10.65 3.67 4.31 180.0
-5 13 2 2.55 2.35 0.79 180.0
-4 13 2 6.13 2.83 2.11 180.0
-3 13 2 3.81 2.07 0.39 180.0
-2 13 2 32.00 3.33 5.65 180.0
-1 13 2 234.20 22.78 14.71 0.0
0 13 2 115.08 10.80 10.85 0.0
1 13 2 23.08 3.78 5.66 180.0
2 13 2 127.85 10.15 11.08 180.0
3 13 2 26.91 3.11 5.35 180.0
4 13 2 0.22 1.90 0.59 0.0
5 13 2 9.70 2.18 3.18 0.0
6 13 2 1.60 2.55 0.59 180.0
7 13 2 3.41 2.40 1.41 0.0
8 13 2 7.66 2.77 2.07 0.0
9 13 2 8.96 2.51 3.42 0.0
10 13 2 7.31 3.21 1.25 180.0
11 13 2 4.26 3.24 2.08 180.0
-11 14 2 16.80 4.08 3.59 180.0
-10 14 2 7.49 3.28 3.00 0.0
-9 14 2 6.54 3.92 2.09 0.0
-8 14 2 29.83 4.56 5.30 0.0
-7 14 2 1.24 2.53 0.74 180.0
-6 14 2 35.81 5.01 5.89 180.0
-5 14 2 4.11 3.45 1.93 0.0
-4 14 2 26.44 3.54 4.60 0.0
-3 14 2 17.31 2.94 4.01 180.0
-2 14 2 4.42 2.23 1.36 180.0
-1 14 2 33.21 5.03 5.48 180.0
0 14 2 40.89 4.59 6.21 0.0
1 14 2 0.50 2.78 0.19 0.0
2 14 2 7.26 2.35 1.96 180.0
3 14 2 11.03 2.80 3.65 180.0
4 14 2 5.71 2.63 2.19 0.0
5 14 2 11.52 2.90 3.14 0.0
6 14 2 0.71 2.70 0.99 0.0
7 14 2 11.06 3.02 3.63 180.0
8 14 2 3.20 2.65 1.25 0.0
9 14 2 12.39 3.02 3.22 0.0
10 14 2 3.83 4.04 0.98 0.0
-9 15 2 10.27 3.28 2.97 0.0
-8 15 2 6.18 3.74 0.81 180.0
-7 15 2 0.00 2.88 1.55 180.0
-6 15 2 15.25 4.69 4.51 180.0
-5 15 2 10.64 3.09 3.39 180.0
-4 15 2 6.81 3.09 1.61 0.0
-3 15 2 2.12 2.96 0.70 180.0
-2 15 2 0.00 3.15 0.09 180.0
-1 15 2 23.56 4.76 5.12 0.0
0 15 2 5.62 2.74 2.59 0.0
1 15 2 8.49 3.21 2.33 180.0
2 15 2 6.95 2.62 2.06 180.0
3 15 2 2.97 2.23 0.90 180.0
4 15 2 1.82 2.63 0.64 0.0
5 15 2 5.58 2.91 1.43 0.0
6 15 2 3.10 2.56 1.78 0.0
7 15 2 7.94 4.37 0.31 180.0
8 15 2 8.96 3.40 1.12 0.0
-7 16 2 5.18 3.99 0.49 0.0
-6 16 2 4.64 3.69 0.58 180.0
-5 16 2 0.00 2.60 0.37 180.0
-4 16 2 3.65 3.22 1.87 0.0
-3 16 2 7.28 2.60 2.61 180.0
-2 16 2 12.24 3.74 3.41 180.0
-1 16 2 3.14 4.70 0.20 180.0
0 16 2 50.23 9.22 6.44 0.0
1 16 2 18.95 5.61 4.57 0.0
2 16 2 6.07 2.88 0.93 180.0
3 16 2 8.36 4.38 2.67 180.0
4 16 2 5.77 3.50 3.26 180.0
5 16 2 3.31 2.97 1.34 0.0
6 16 2 3.98 1.91 0.98 0.0
-4 17 2 2.99 3.05 0.07 0.0
-3 17 2 13.37 3.03 2.94 0.0
-2 17 2 17.51 3.39 3.34 0.0
-1 17 2 8.70 4.02 1.96 180.0
0 17 2 14.84 5.74 3.56 180.0
1 17 2 0.00 3.54 0.26 180.0
2 17 2 5.30 4.63 0.40 0.0
3 17 2 7.03 5.82 0.52 180.0
-18 1 3 11.91 3.42 1.02 0.0
-17 1 3 27.07 5.32 4.22 180.0
-16 1 3 38.47 5.17 6.51 180.0
-15 1 3 4.59 1.69 0.86 180.0
-14 1 3 174.30 15.57 13.20 0.0
-13 1 3 0.05 1.61 0.10 0.0
-12 1 3 141.52 7.84 11.85 0.0
-11 1 3 145.68 8.37 12.37 180.0
-10 1 3 18.30 2.69 4.77 180.0
-9 1 3 4.40 1.41 1.43 0.0
-8 1 3 73.05 3.29 8.65 180.0
-7 1 3 320.94 7.68 17.65 180.0
-6 1 3 332.24 7.81 18.01 0.0
-5 1 3 1700.47 34.46 41.93 0.0
-4 1 3 629.98 14.36 25.72 0.0
-3 1 3 1045.39 21.38 32.35 180.0
-2 1 3 4862.31 65.77 69.22 180.0
-1 1 3 132.08 5.30 10.50 0.0
0 1 3 152.87 4.17 11.54 0.0
1 1 3 46.81 1.84 7.09 0.0
2 1 3 432.81 10.91 19.77 180.0
3 1 3 143.97 3.40 10.68 180.0
4 1 3 1215.90 23.47 35.61 0.0
5 1 3 1095.17 28.34 33.05 0.0
6 1 3 258.99 10.41 16.18 180.0
7 1 3 348.48 16.92 18.89 180.0
8 1 3 13.88 2.23 3.85 180.0
9 1 3 55.63 6.50 9.42 0.0
10 1 3 12.14 3.45 5.03 180.0
11 1 3 4.64 2.47 2.83 180.0
12 1 3 3.26 1.74 2.46 0.0
13 1 3 26.73 3.71 5.15 0.0
14 1 3 6.89 5.51 2.21 0.0
15 1 3 0.12 5.22 0.01 180.0
16 1 3 115.50 26.70 8.41 180.0
-18 2 3 1.69 3.53 0.49 0.0
-17 2 3 22.47 4.65 3.87 0.0
-16 2 3 4.58 2.99 1.39 180.0
-15 2 3 51.68 4.82 7.90 180.0
-14 2 3 79.64 8.12 9.87 180.0
-13 2 3 25.40 3.21 5.42 180.0
-12 2 3 346.03 18.76 18.47 0.0
-11 2 3 463.21 24.19 21.69 0.0
-10 2 3 30.29 2.58 5.33 0.0
-9 2 3 2.48 1.56 1.29 180.0
-8 2 3 4.28 2.41 0.26 180.0
-7 2 3 2004.32 34.93 43.62 180.0
-6 2 3 1068.94 20.68 33.69 180.0
-5 2 3 642.93 12.85 25.04 180.0
-4 2 3 1045.44 14.76 32.78 0.0
-3 2 3 6246.76 79.37 77.75 0.0
-2 2 3 1187.57 17.26 33.78 0.0
-1 2 3 2742.52 35.79 51.53 180.0
0 2 3 1089.18 15.50 31.66 180.0
1 2 3 181.78 4.26 13.97 0.0
2 2 3 874.06 16.96 28.70 180.0
3 2 3 3.62 1.37 1.28 180.0
4 2 3 63.66 3.97 7.96 0.0
5 2 3 1376.74 25.53 36.18 0.0
6 2 3 478.04 11.47 21.55 0.0
7 2 3 43.99 3.56 7.49 180.0
8 2 3 643.13 26.99 24.88 180.0
9 2 3 177.76 13.56 13.53 180.0
10 2 3 28.25 4.23 6.71 0.0
11 2 3 9.17 2.57 3.34 180.0
12 2 3 2.73 1.74 0.95 0.0
13 2 3 3.08 2.41 2.14 0.0
14 2 3 19.86 3.20 4.87 0.0
15 2 3 7.89 6.56 1.45 0.0
16 2 3 10.72 6.34 2.30 180.0
-18 3 3 7.14 4.97 0.34 0.0
-17 3 3 0.72 3.60 0.25 0.0
-16 3 3 2.86 1.86 1.52 180.0
-15 3 3 1.28 3.25 0.93 180.0
-14 3 3 1.67 1.99 1.86 0.0
-13 3 3 1.65 2.47 1.03 0.0
-12 3 3 0.51 1.97 0.29 0.0
-11 3 3 31.55 2.91 5.26 0.0
-10 3 3 95.00 5.96 10.17 180.0
-9 3 3 60.77 3.29 7.69 180.0
-8 3 3 37.07 2.58 5.96 180.0
-7 3 3 4.98 1.22 1.23 180.0
-6 3 3 239.21 5.49 14.84 0.0
-5 3 3 2.06 1.07 1.26 180.0
-4 3 3 411.16 8.37 19.78 0.0
-3 3 3 572.87 10.51 21.68 180.0
-2 3 3 108.12 3.88 10.76 0.0
-1 3 3 78.49 2.84 8.05 0.0
0 3 3 141.38 4.94 11.82 180.0
1 3 3 553.49 10.46 21.84 0.0
2 3 3 89.67 2.49 9.92 0.0
3 3 3 101.31 2.70 10.14 180.0
4 3 3 8.54 1.57 0.51 0.0
5 3 3 217.08 8.45 14.65 180.0
6 3 3 85.32 4.28 10.02 180.0
7 3 3 33.92 3.62 6.32 0.0
8 3 3 4.90 1.94 2.60 180.0
9 3 3 7.36 2.73 2.09 0.0
10 3 3 2.35 2.13 1.08 180.0
11 3 3 8.41 1.69 3.26 0.0
12 3 3 3.77 3.16 0.95 0.0
13 3 3 1.37 2.15 0.24 0.0
14 3 3 0.00 2.28 0.90 180.0
15 3 3 4.23 3.68 0.75 0.0
16 3 3 2.40 6.07 0.35 0.0
-18 4 3 0.00 14.25 0.71 0.0
-17 4 3 4.21 3.15 0.35 0.0
-16 4 3 2.41 3.31 1.08 180.0
-15 4 3 19.48 4.27 4.26 180.0
-14 4 3 81.10 7.01 9.34 180.0
-13 4 3 5.09 1.51 2.50 0.0
-12 4 3 23.14 2.73 5.06 0.0
-11 4 3 169.36 9.52 12.87 0.0
-10 4 3 13.99 2.20 3.99 180.0
-9 4 3 16.27 1.91 3.93 0.0
-8 4 3 61.87 3.32 7.78 180.0
-7 4 3 271.94 5.44 16.45 180.0
-6 4 3 14.95 1.85 4.32 180.0
-5 4 3 608.75 11.46 23.91 0.0
-4 4 3 3.01 0.86 1.78 0.0
-3 4 3 2549.65 44.42 49.89 0.0
-2 4 3 733.29 14.00 25.50 180.0
-1 4 3 4.43 1.03 1.66 0.0
0 4 3 409.28 7.85 19.55 180.0
1 4 3 3.09 1.26 0.16 0.0
2 4 3 552.57 12.15 22.76 180.0
3 4 3 138.94 3.72 11.19 180.0
4 4 3 8.57 2.16 3.27 0.0
5 4 3 228.52 6.47 14.74 0.0
6 4 3 14.27 1.77 3.54 180.0
7 4 3 171.66 7.09 12.81 0.0
8 4 3 2.99 2.79 0.98 180.0
9 4 3 2.69 0.99 0.35 0.0
10 4 3 1.12 1.25 0.62 180.0
11 4 3 16.44 3.42 3.77 180.0
12 4 3 6.92 2.23 2.77 180.0
13 4 3 11.45 4.15 3.67 0.0
14 4 3 9.00 4.33 4.31 0.0
15 4 3 5.48 2.50 0.21 180.0
-17 5 3 10.93 3.55 1.98 0.0
-16 5 3 13.54 3.62 3.37 0.0
-15 5 3 0.11 2.02 0.10 0.0
-14 5 3 17.01 2.67 4.30 180.0
-13 5 3 73.11 7.63 9.69 180.0
-12 5 3 3.87 2.39 1.61 180.0
-11 5 3 19.50 2.28 4.87 0.0
-10 5 3 121.34 6.52 11.37 0.0
-9 5 3 8.24 2.98 2.38 180.0
-8 5 3 142.21 6.63 11.94 0.0
-7 5 3 516.01 13.59 22.26 0.0
-6 5 3 0.00 1.27 0.37 180.0
-5 5 3 1569.47 27.14 39.90 180.0
-4 5 3 1616.33 29.05 39.26 180.0
-3 5 3 14.39 1.49 2.56 180.0
-2 5 3 2168.47 39.89 47.32 0.0
-1 5 3 24.26 2.05 5.51 0.0
0 5 3 258.50 6.08 14.81 180.0
1 5 3 3.19 1.23 0.50 0.0
2 5 3 370.51 7.16 18.93 0.0
3 5 3 16.61 1.96 4.32 180.0
4 5 3 1254.42 22.46 34.64 180.0
5 5 3 73.90 4.02 8.70 180.0
6 5 3 146.73 6.82 12.33 0.0
7 5 3 1678.51 93.32 40.77 0.0
8 5 3 33.16 3.10 6.30 180.0
9 5 3 71.33 5.62 7.84 180.0
10 5 3 12.35 2.18 3.92 180.0
11 5 3 0.76 1.83 1.47 0.0
12 5 3 5.63 2.79 1.69 180.0
13 5 3 15.46 3.16 3.45 180.0
14 5 3 14.09 3.31 2.94 180.0
15 5 3 14.19 4.41 3.16 0.0
-17 6 3 7.16 2.92 2.89 180.0
-16 6 3 17.73 6.35 5.24 0.0
-15 6 3 3.01 2.41 1.70 0.0
-14 6 3 7.03 2.49 2.75 0.0
-13 6 3 6.32 2.19 1.56 180.0
-12 6 3 0.08 1.62 0.04 0.0
-11 6 3 2.63 2.06 0.05 0.0
-10 6 3 27.55 2.76 5.69 180.0
-9 6 3 6.08 1.89 1.78 180.0
-8 6 3 183.03 7.29 13.78 180.0
-7 6 3 184.30 8.67 13.15 0.0
-6 6 3 375.09 10.30 18.87 0.0
-5 6 3 6.30 1.91 2.46 0.0
-4 6 3 245.77 8.60 15.13 180.0
-3 6 3 385.18 7.44 19.40 180.0
-2 6 3 32.17 2.41 5.48 180.0
-1 6 3 12.01 1.80 3.58 0.0
0 6 3 165.46 4.38 12.03 0.0
1 6 3 1.75 0.89 0.96 180.0
2 6 3 495.95 8.80 21.09 0.0
3 6 3 51.73 3.77 6.75 0.0
4 6 3 13.47 1.72 3.95 180.0
5 6 3 152.58 7.64 12.30 180.0
6 6 3 378.46 14.46 19.06 180.0
7 6 3 29.44 2.81 5.74 0.0
8 6 3 391.61 19.75 18.88 0.0
9 6 3 8.22 2.13 2.63 180.0
10 6 3 9.02 1.88 1.90 180.0
11 6 3 18.65 2.91 3.79 180.0
12 6 3 36.06 5.85 5.37 180.0
13 6 3 16.32 4.95 3.88 0.0
14 6 3 5.34 4.80 0.77 180.0
15 6 3 2.41 3.99 0.48 180.0
-16 7 3 23.43 6.74 5.35 0.0
-15 7 3 6.93 2.78 1.25 180.0
-14 7 3 52.32 6.86 7.25 180.0
-13 7 3 30.18 3.23 5.26 180.0
-12 7 3 5.67 1.69 1.57 180.0
-11 7 3 0.00 2.80 0.00 0.0
-10 7 3 0.60 2.18 0.05 180.0
-9 7 3 135.46 7.12 12.10 0.0
-8 7 3 128.09 7.58 11.21 0.0
-7 7 3 40.84 3.39 6.24 0.0
-6 7 3 121.03 5.59 11.57 180.0
-5 7 3 1264.61 35.41 35.49 180.0
-4 7 3 24.42 2.90 5.38 180.0
-3 7 3 545.59 10.03 22.86 0.0
-2 7 3 117.57 5.40 10.55 0.0
-1 7 3 160.12 7.66 11.63 0.0
0 7 3 37.89 3.27 5.02 0.0
1 7 3 5.45 1.05 2.30 0.0
2 7 3 111.78 5.58 10.08 180.0
3 7 3 147.42 7.30 11.99 180.0
4 7 3 102.28 4.80 10.44 180.0
5 7 3 46.47 3.42 6.32 180.0
6 7 3 367.00 18.27 18.92 0.0
7 7 3 7.04 1.61 2.58 0.0
8 7 3 5.32 2.09 1.49 0.0
9 7 3 3.46 2.31 2.87 180.0
10 7 3 4.81 2.50 0.99 180.0
11 7 3 10.89 3.62 2.95 180.0
12 7 3 3.57 2.78 0.95 180.0
13 7 3 0.74 4.33 0.66 180.0
14 7 3 5.78 2.60 1.65 0.0
-16 8 3 0.00 2.78 1.32 0.0
-15 8 3 7.98 2.76 2.48 0.0
-14 8 3 2.24 2.01 1.59 0.0
-13 8 3 0.00 1.84 0.44 0.0
-12 8 3 86.12 7.83 9.31 180.0
-11 8 3 10.61 1.87 2.46 0.0
-10 8 3 2.99 1.63 0.79 180.0
-9 8 3 6.01 1.86 2.87 0.0
-8 8 3 65.11 4.87 7.59 180.0
-7 8 3 7.42 1.55 2.89 0.0
-6 8 3 366.39 14.64 18.74 0.0
-5 8 3 357.80 14.61 18.30 0.0
-4 8 3 640.07 18.36 25.17 180.0
-3 8 3 210.14 8.33 14.49 180.0
-2 8 3 408.88 11.85 19.52 180.0
-1 8 3 478.65 13.79 21.45 0.0
0 8 3 1.85 1.64 1.22 180.0
1 8 3 21.68 2.76 4.89 180.0
2 8 3 141.09 7.53 11.95 0.0
3 8 3 395.05 14.95 19.86 0.0
4 8 3 3.38 2.09 1.86 180.0
5 8 3 277.43 13.72 15.63 180.0
6 8 3 621.63 32.12 23.42 180.0
7 8 3 122.87 8.68 11.04 0.0
8 8 3 57.86 4.59 7.88 0.0
9 8 3 15.16 2.71 3.75 0.0
10 8 3 4.77 2.21 2.70 180.0
11 8 3 0.95 2.71 0.67 0.0
12 8 3 4.00 3.42 0.45 0.0
13 8 3 0.00 2.56 0.45 0.0
14 8 3 7.53 2.88 2.70 180.0
-15 9 3 0.00 2.40 0.30 180.0
-14 9 3 0.22 2.33 0.42 0.0
-13 9 3 8.06 2.11 3.13 0.0
-12 9 3 7.53 2.45 2.68 0.0
-11 9 3 11.98 3.74 3.69 180.0
-10 9 3 4.20 1.91 2.47 0.0
-9 9 3 0.82 1.73 1.13 180.0
-8 9 3 85.17 5.99 8.89 180.0
-7 9 3 26.03 2.83 5.31 180.0
-6 9 3 1.46 1.82 0.46 0.0
-5 9 3 69.63 5.69 8.39 0.0
-4 9 3 15.14 2.29 3.84 0.0
-3 9 3 111.61 5.79 10.75 0.0
-2 9 3 74.48 5.12 8.80 180.0
-1 9 3 23.27 2.78 4.19 180.0
0 9 3 33.46 3.06 5.95 0.0
1 9 3 123.86 5.80 11.07 180.0
2 9 3 2.89 1.71 0.32 180.0
3 9 3 109.22 6.40 10.69 0.0
4 9 3 23.91 2.49 4.69 0.0
5 9 3 1.47 1.58 1.93 180.0
6 9 3 2.81 1.77 2.11 180.0
7 9 3 96.77 7.28 9.71 180.0
8 9 3 4.01 2.26 0.29 0.0
9 9 3 2.56 2.15 1.67 0.0
10 9 3 18.79 3.28 3.57 0.0
11 9 3 1.66 2.90 0.07 180.0
12 9 3 2.05 2.81 0.85 0.0
13 9 3 2.44 5.41 0.54 0.0
-15 10 3 0.00 2.72 0.61 180.0
-14 10 3 2.05 3.05 1.33 0.0
-13 10 3 10.44 3.08 3.78 180.0
-12 10 3 3.12 2.01 2.53 180.0
-11 10 3 2.38 1.60 1.27 0.0
-10 10 3 5.47 1.83 2.83 180.0
-9 10 3 2.46 1.71 1.34 180.0
-8 10 3 48.72 4.82 7.00 0.0
-7 10 3 7.13 1.84 2.00 0.0
-6 10 3 6.61 1.84 3.20 0.0
-5 10 3 3.32 2.01 1.87 180.0
-4 10 3 7.85 1.91 2.41 180.0
-3 10 3 55.75 5.16 7.51 0.0
-2 10 3 4.83 2.71 2.19 180.0
-1 10 3 34.57 3.67 6.37 180.0
0 10 3 9.51 2.11 3.96 180.0
1 10 3 42.37 3.88 6.11 0.0
2 10 3 3.39 1.44 1.94 0.0
3 10 3 3.01 1.41 1.50 0.0
4 10 3 93.39 6.40 10.27 180.0
5 10 3 1.20 1.81 0.34 0.0
6 10 3 18.69 3.03 3.83 0.0
7 10 3 3.16 1.50 0.08 0.0
8 10 3 9.65 2.18 3.36 180.0
9 10 3 3.06 3.74 0.58 0.0
10 10 3 36.06 4.75 6.04 0.0
11 10 3 3.09 3.14 0.02 180.0
12 10 3 1.23 3.14 0.96 0.0
13 10 3 9.12 3.83 2.46 180.0
-14 11 3 3.76 3.01 1.28 0.0
-13 11 3 36.76 5.99 6.54 0.0
-12 11 3 10.87 2.84 0.66 0.0
-11 11 3 4.16 2.84 0.33 180.0
-10 11 3 7.44 3.49 0.36 180.0
-9 11 3 4.77 2.75 2.19 180.0
-8 11 3 15.50 2.81 4.06 180.0
-7 11 3 44.13 4.12 6.01 180.0
-6 11 3 2.52 2.40 0.29 180.0
-5 11 3 308.74 23.01 16.59 0.0
-4 11 3 233.66 17.58 14.82 0.0
-3 11 3 9.16 1.98 3.40 180.0
-2 11 3 249.00 18.97 15.11 180.0
-1 11 3 283.37 16.59 15.85 180.0
0 11 3 7.65 2.45 1.93 180.0
1 11 3 10.15 2.33 3.49 180.0
2 11 3 2.22 1.26 0.74 0.0
3 11 3 176.05 14.19 13.45 0.0
4 11 3 249.63 18.20 15.02 0.0
5 11 3 3.55 2.12 1.37 0.0
6 11 3 85.56 8.38 9.91 180.0
7 11 3 85.27 7.71 9.30 180.0
8 11 3 3.37 3.61 0.17 0.0
9 11 3 16.77 3.21 4.37 0.0
10 11 3 11.44 3.77 3.06 0.0
11 11 3 3.61 2.94 0.44 0.0
12 11 3 6.28 4.19 0.45 180.0
-13 12 3 10.18 2.99 3.41 0.0
-12 12 3 0.00 3.37 0.52 0.0
-11 12 3 5.14 3.80 0.89 180.0
-10 12 3 6.47 2.78 2.35 180.0
-9 12 3 12.17 3.90 2.51 0.0
-8 12 3 23.65 3.77 4.22 0.0
-7 12 3 27.82 3.46 4.84 180.0
-6 12 3 94.05 9.12 9.19 180.0
-5 12 3 8.41 2.55 2.18 180.0
-4 12 3 59.94 5.09 7.91 0.0
-3 12 3 11.23 2.48 2.97 0.0
-2 12 3 55.40 4.84 7.64 180.0
-1 12 3 4.34 1.86 1.06 180.0
0 12 3 43.92 4.04 6.72 0.0
1 12 3 38.48 4.71 5.90 0.0
2 12 3 5.06 2.41 1.34 180.0
3 12 3 27.29 3.48 5.40 180.0
4 12 3 9.15 3.62 4.25 180.0
5 12 3 55.61 5.66 7.48 0.0
6 12 3 20.34 3.49 4.43 0.0
7 12 3 4.54 1.75 2.26 180.0
8 12 3 13.96 3.10 3.39 180.0
9 12 3 2.63 3.10 0.24 0.0
10 12 3 0.00 2.96 0.49 0.0
11 12 3 7.05 2.73 1.93 180.0
-12 13 3 25.90 4.97 5.45 180.0
-11 13 3 1.76 4.05 0.83 0.0
-10 13 3 1.46 3.20 0.87 180.0
-9 13 3 6.24 2.87 1.66 180.0
-8 13 3 0.46 3.05 0.57 0.0
-7 13 3 2.82 3.47 0.97 0.0
-6 13 3 0.00 2.17 0.47 0.0
-5 13 3 3.75 3.16 2.44 0.0
-4 13 3 4.76 2.32 1.36 180.0
-3 13 3 7.57 4.12 1.80 180.0
-2 13 3 53.65 5.76 6.71 0.0
-1 13 3 2.94 5.05 0.42 180.0
0 13 3 3.50 2.34 2.10 180.0
1 13 3 10.30 2.53 2.00 180.0
2 13 3 0.00 2.37 1.34 0.0
3 13 3 9.15 2.87 1.81 0.0
4 13 3 3.23 3.08 0.86 0.0
5 13 3 8.77 2.98 2.91 180.0
6 13 3 0.00 2.69 0.28 0.0
7 13 3 7.84 2.82 1.34 180.0
8 13 3 5.82 2.98 0.78 0.0
9 13 3 10.04 2.72 2.99 180.0
10 13 3 5.20 5.77 0.80 0.0
-11 14 3 0.00 7.22 0.09 0.0
-10 14 3 11.45 3.77 0.94 0.0
-9 14 3 0.00 2.88 1.28 0.0
-8 14 3 4.00 2.64 1.74 0.0
-7 14 3 0.13 2.99 0.31 0.0
-6 14 3 61.20 7.14 7.81 180.0
-5 14 3 2.64 2.78 2.71 180.0
-4 14 3 36.72 4.79 5.91 0.0
-3 14 3 50.85 5.46 7.36 0.0
-2 14 3 4.62 2.77 2.05 180.0
-1 14 3 7.86 2.61 1.38 0.0
0 14 3 7.34 3.38 2.43 180.0
1 14 3 10.23 2.65 3.10 180.0
2 14 3 4.01 2.04 1.32 180.0
3 14 3 32.88 5.38 6.47 180.0
4 14 3 0.31 3.34 1.01 0.0
5 14 3 51.23 8.27 7.56 0.0
6 14 3 8.83 3.90 3.27 0.0
7 14 3 2.95 2.16 2.82 180.0
8 14 3 12.67 3.30 3.00 180.0
9 14 3 15.86 9.88 0.08 0.0
-9 15 3 0.19 3.67 1.03 0.0
-8 15 3 10.36 4.66 3.60 0.0
-7 15 3 2.52 2.45 0.51 0.0
-6 15 3 30.02 5.10 5.08 180.0
-5 15 3 12.34 3.14 2.67 180.0
-4 15 3 18.23 3.59 3.50 180.0
-3 15 3 13.65 3.02 3.45 0.0
-2 15 3 9.97 2.62 3.27 0.0
-1 15 3 6.37 3.60 1.14 180.0
0 15 3 8.51 3.46 1.86 0.0
1 15 3 2.10 4.79 0.37 0.0
2 15 3 0.00 3.04 0.11 0.0
3 15 3 8.15 2.87 2.25 180.0
4 15 3 11.89 4.23 4.20 180.0
5 15 3 9.53 3.17 2.81 0.0
6 15 3 4.69 3.46 1.60 0.0
7 15 3 0.00 3.20 0.38 180.0
-7 16 3 0.00 3.45 0.17 180.0
-6 16 3 5.12 3.25 0.48 0.0
-5 16 3 0.00 2.56 0.14 0.0
-4 16 3 5.47 2.44 2.31 0.0
-3 16 3 9.56 2.96 2.22 180.0
-2 16 3 13.62 3.18 3.79 0.0
-1 16 3 3.03 2.85 0.43 0.0
0 16 3 2.35 2.80 0.97 180.0
1 16 3 15.47 3.25 3.90 180.0
2 16 3 1.39 3.13 0.79 180.0
3 16 3 9.50 2.73 1.22 0.0
4 16 3 3.96 4.34 1.80 0.0
5 16 3 1.38 3.10 0.30 0.0
-2 17 3 1.31 3.39 0.13 0.0
-1 17 3 4.90 2.67 1.34 0.0
0 17 3 6.62 2.96 0.44 0.0
-18 0 4 0.94 4.46 0.03 0.0
-17 0 4 7.18 7.04 0.90 180.0
-16 0 4 8.26 5.02 2.58 0.0
-15 0 4 45.33 10.84 6.93 0.0
-14 0 4 11.01 4.32 1.63 0.0
-13 0 4 2.68 2.36 0.14 0.0
-12 0 4 169.11 17.18 12.62 0.0
-11 0 4 612.17 96.32 26.61 180.0
-10 0 4 1008.15 83.54 30.68 180.0
-9 0 4 9.62 3.48 1.67 180.0
-8 0 4 585.49 26.35 23.74 0.0
-7 0 4 1553.50 45.25 38.43 0.0
-6 0 4 29.70 5.40 5.65 180.0
-5 0 4 174.73 6.19 12.47 180.0
-4 0 4 6.91 3.60 2.14 0.0
-3 0 4 3.00 3.34 2.31 0.0
-2 0 4 567.98 15.48 23.54 180.0
-1 0 4 1713.26 45.97 40.23 180.0
0 0 4 2383.36 60.04 46.05 0.0
1 0 4 3497.03 87.92 57.19 0.0
2 0 4 85.95 3.06 8.82 0.0
3 0 4 2989.04 98.94 54.26 180.0
4 0 4 513.16 26.11 23.19 180.0
6 0 4 220.74 14.08 14.39 0.0
7 0 4 79.97 8.88 8.62 180.0
8 0 4 245.51 29.93 14.67 180.0
9 0 4 21.09 5.90 6.39 0.0
10 0 4 41.52 12.24 6.47 0.0
11 0 4 28.72 10.48 5.69 0.0
12 0 4 27.49 7.72 4.78 180.0
13 0 4 9.32 12.73 0.55 180.0
14 0 4 36.70 12.66 4.73 0.0
15 0 4 7.91 8.34 1.43 0.0
-18 1 4 0.15 3.13 1.07 180.0
-17 1 4 8.22 4.06 1.79 180.0
-16 1 4 0.64 3.20 0.35 180.0
-15 1 4 13.88 2.93 4.39 180.0
-14 1 4 11.88 3.14 3.53 0.0
-13 1 4 44.51 7.01 7.39 180.0
-12 1 4 142.12 12.35 11.19 0.0
-11 1 4 20.76 3.20 4.89 0.0
-10 1 4 11.67 3.59 3.62 0.0
-9 1 4 113.42 6.13 10.42 180.0
-8 1 4 207.68 8.38 13.65 180.0
-7 1 4 56.34 3.24 6.98 180.0
-6 1 4 355.61 8.63 19.29 0.0
-5 1 4 41.19 3.24 7.20 0.0
-4 1 4 88.06 2.59 9.66 0.0
-3 1 4 350.03 6.89 18.07 0.0
-2 1 4 822.77 14.94 27.57 0.0
-1 1 4 650.66 12.65 24.34 180.0
0 1 4 1878.86 32.28 42.26 180.0
1 1 4 1171.31 19.64 33.19 180.0
2 1 4 3.24 0.90 1.61 0.0
3 1 4 1520.93 28.28 38.41 0.0
4 1 4 138.59 6.66 12.31 0.0
5 1 4 69.24 3.99 8.92 180.0
6 1 4 6.49 2.10 2.40 0.0
7 1 4 2.03 2.52 0.40 0.0
8 1 4 18.84 3.08 4.48 180.0
9 1 4 68.14 10.40 8.69 180.0
10 1 4 4.95 2.06 4.22 0.0
11 1 4 43.64 8.51 7.03 0.0
12 1 4 36.54 5.37 6.18 0.0
13 1 4 0.51 4.61 0.77 180.0
14 1 4 30.58 6.65 5.78 180.0
15 1 4 0.00 5.44 0.13 180.0
-18 2 4 2.06 3.23 0.12 0.0
-17 2 4 5.17 5.00 1.97 180.0
-16 2 4 2.21 2.99 1.10 180.0
-15 2 4 15.94 3.56 3.59 0.0
-14 2 4 4.84 2.43 2.89 0.0
-13 2 4 2.72 1.33 2.18 180.0
-12 2 4 3.33 1.59 2.54 0.0
-11 2 4 8.71 1.55 3.06 180.0
-10 2 4 1.71 1.93 1.72 180.0
-9 2 4 1.96 1.50 1.06 180.0
-8 2 4 5.96 2.85 2.30 180.0
-7 2 4 6.47 2.30 1.73 0.0
-6 2 4 739.56 18.01 26.23 0.0
-5 2 4 16.91 1.52 4.37 180.0
-4 2 4 36.74 2.37 6.01 0.0
-3 2 4 1345.25 24.25 33.78 180.0
-2 2 4 2.62 1.25 0.48 180.0
-1 2 4 366.35 7.13 18.11 180.0
0 2 4 13.30 1.09 3.92 180.0
1 2 4 326.08 6.70 17.60 0.0
2 2 4 464.99 9.41 21.46 0.0
3 2 4 36.70 2.93 5.71 180.0
4 2 4 128.59 6.77 10.90 0.0
5 2 4 335.72 10.01 17.99 180.0
6 2 4 26.28 3.47 4.74 0.0
7 2 4 9.35 2.33 3.21 180.0
8 2 4 4.58 2.20 2.49 0.0
9 2 4 6.82 3.15 2.62 0.0
10 2 4 4.92 2.18 2.68 0.0
11 2 4 5.26 2.51 0.63 0.0
12 2 4 9.25 4.37 3.51 180.0
13 2 4 20.74 3.94 3.47 180.0
14 2 4 7.22 3.95 2.03 0.0
15 2 4 0.00 5.14 0.08 0.0
-17 3 4 6.98 3.50 2.81 180.0
-16 3 4 0.96 3.80 0.04 180.0
-15 3 4 0.00 3.27 0.99 180.0
-14 3 4 7.95 2.51 2.69 180.0
-13 3 4 1.18 1.58 2.40 180.0
-12 3 4 333.63 26.56 17.51 0.0
-11 3 4 532.02 29.50 23.15 0.0
-10 3 4 21.09 2.44 4.78 180.0
-9 3 4 1415.64 57.33 36.97 180.0
-8 3 4 1098.76 31.73 33.32 180.0
-7 3 4 8.19 1.48 3.75 0.0
-6 3 4 1421.32 30.38 37.42 0.0
-5 3 4 122.20 5.39 11.41 0.0
-4 3 4 295.85 6.13 16.43 180.0
-3 3 4 2615.22 45.36 49.57 0.0
-2 3 4 2.24 1.30 0.29 0.0
-1 3 4 894.24 15.86 29.63 180.0
0 3 4 3973.53 73.71 62.70 180.0
1 3 4 8.77 1.83 4.33 180.0
2 3 4 1572.57 28.53 38.46 0.0
3 3 4 1649.60 29.36 39.25 0.0
4 3 4 37.60 2.94 4.96 180.0
5 3 4 535.30 15.91 22.85 180.0
6 3 4 12.69 2.75 2.63 0.0
7 3 4 158.37 9.45 12.88 0.0
8 3 4 157.44 11.33 12.26 180.0
9 3 4 94.59 7.17 9.85 180.0
10 3 4 2.59 2.22 0.02 180.0
11 3 4 16.88 3.28 4.64 0.0
12 3 4 28.57 4.88 4.92 0.0
13 3 4 8.96 3.76 0.55 0.0
14 3 4 9.14 3.80 2.78 180.0
15 3 4 12.85 3.76 1.26 0.0
-17 4 4 2.53 2.68 0.15 0.0
-16 4 4 29.25 5.72 5.83 180.0
-15 4 4 7.44 2.28 2.33 180.0
-14 4 4 0.00 2.36 0.01 180.0
-13 4 4 0.00 2.15 0.92 0.0
-12 4 4 0.75 1.48 1.94 0.0
-11 4 4 6.80 2.01 2.54 0.0
-10 4 4 184.35 10.03 13.13 0.0
-9 4 4 37.15 3.48 6.57 180.0
-8 4 4 52.04 3.71 7.60 180.0
-7 4 4 161.73 7.61 12.51 180.0
-6 4 4 55.39 2.92 7.60 0.0
-5 4 4 176.01 7.28 12.82 0.0
-4 4 4 7.78 1.21 2.36 0.0
-3 4 4 934.91 15.11 30.13 180.0
-2 4 4 244.27 5.11 14.02 0.0
-1 4 4 597.45 11.19 23.23 0.0
0 4 4 2.54 1.09 0.20 0.0
1 4 4 152.17 6.21 12.99 180.0
2 4 4 747.52 17.92 26.51 180.0
3 4 4 45.93 2.95 7.27 0.0
4 4 4 299.18 9.43 17.32 0.0
5 4 4 7.62 1.82 1.20 180.0
6 4 4 85.16 5.92 9.14 180.0
7 4 4 121.55 7.42 10.99 0.0
8 4 4 23.51 2.70 4.86 0.0
9 4 4 6.53 3.65 3.72 180.0
10 4 4 61.32 6.12 8.06 180.0
11 4 4 34.59 4.31 5.28 180.0
12 4 4 33.86 6.10 6.49 0.0
13 4 4 8.03 4.05 3.52 0.0
14 4 4 0.00 3.97 0.71 180.0
-17 5 4 1.42 3.02 1.12 180.0
-16 5 4 10.83 3.12 2.99 0.0
-15 5 4 0.79 2.27 0.12 0.0
-14 5 4 13.50 2.42 2.82 0.0
-13 5 4 5.54 2.15 2.12 0.0
-12 5 4 3.21 2.32 0.89 0.0
-11 5 4 33.62 3.93 5.74 180.0
-10 5 4 0.83 1.27 1.03 180.0
-9 5 4 11.85 2.31 3.43 0.0
-8 5 4 48.71 3.73 7.62 180.0
-7 5 4 2.00 1.39 1.02 180.0
-6 5 4 139.21 6.81 11.38 0.0
-5 5 4 17.68 1.90 4.23 180.0
-4 5 4 38.80 2.34 6.14 0.0
-3 5 4 154.93 6.36 12.81 180.0
-2 5 4 135.54 6.52 11.19 180.0
-1 5 4 98.77 4.36 9.93 0.0
0 5 4 61.66 2.80 8.50 0.0
1 5 4 19.81 1.98 4.07 180.0
2 5 4 4.96 1.66 0.31 0.0
3 5 4 18.35 2.00 4.53 0.0
4 5 4 49.92 3.14 7.22 0.0
5 5 4 9.73 2.76 2.35 180.0
6 5 4 219.25 12.16 14.80 180.0
7 5 4 32.04 3.35 5.83 0.0
8 5 4 2.22 2.09 0.57 0.0
9 5 4 12.54 2.21 3.26 0.0
10 5 4 3.52 2.21 1.61 180.0
11 5 4 8.02 2.38 2.87 180.0
12 5 4 3.66 3.08 2.18 180.0
13 5 4 14.77 6.13 3.97 0.0
14 5 4 5.44 3.86 0.46 180.0
-17 6 4 11.51 6.67 2.17 0.0
-16 6 4 0.11 4.46 0.49 180.0
-15 6 4 10.12 3.25 2.78 180.0
-14 6 4 10.87 4.33 2.71 180.0
-13 6 4 30.30 4.66 5.73 180.0
-12 6 4 5.42 1.83 2.30 180.0
-11 6 4 50.66 4.09 7.43 0.0
-10 6 4 338.64 26.24 18.90 0.0
-9 6 4 13.34 2.36 3.89 0.0
-8 6 4 216.22 11.68 14.84 180.0
-7 6 4 352.31 14.26 18.85 180.0
-6 6 4 85.93 5.69 9.18 180.0
-5 6 4 2.25 1.27 0.12 180.0
-4 6 4 15.59 1.89 4.08 0.0
-3 6 4 113.96 5.80 10.39 0.0
-2 6 4 793.26 14.46 27.43 0.0
-1 6 4 684.82 13.30 25.82 0.0
0 6 4 164.79 7.56 12.61 180.0
1 6 4 1246.22 32.15 34.22 180.0
2 6 4 256.91 8.81 16.07 180.0
3 6 4 133.95 6.18 11.43 0.0
4 6 4 78.34 5.35 8.85 0.0
5 6 4 16.87 2.07 4.03 180.0
6 6 4 4.44 1.91 0.08 180.0
7 6 4 30.96 3.45 6.25 0.0
8 6 4 11.24 2.52 2.93 0.0
9 6 4 19.37 3.57 3.71 180.0
10 6 4 55.02 5.75 7.08 180.0
11 6 4 1.81 2.59 2.13 180.0
12 6 4 25.34 3.45 5.11 0.0
13 6 4 4.18 2.65 2.06 0.0
14 6 4 4.86 4.26 0.31 180.0
-16 7 4 13.09 5.03 3.26 0.0
-15 7 4 11.82 2.71 3.13 180.0
-14 7 4 3.03 3.91 1.64 180.0
-13 7 4 10.62 2.96 3.58 180.0
-12 7 4 13.11 2.55 3.65 180.0
-11 7 4 36.02 3.02 6.22 180.0
-10 7 4 10.00 2.33 3.72 0.0
-9 7 4 161.44 12.01 13.07 0.0
-8 7 4 25.37 2.43 5.17 0.0
-7 7 4 4.72 1.33 2.45 180.0
-6 7 4 3.79 1.72 1.63 0.0
-5 7 4 20.87 2.67 4.42 180.0
-4 7 4 186.04 7.93 13.70 0.0
-3 7 4 276.67 8.41 15.94 180.0
-2 7 4 373.84 11.87 18.76 180.0
-1 7 4 64.13 3.73 8.30 0.0
0 7 4 538.09 18.03 22.57 0.0
1 7 4 109.16 5.91 10.84 0.0
2 7 4 125.80 5.36 10.92 180.0
3 7 4 329.85 12.62 18.17 180.0
4 7 4 42.26 3.35 6.74 180.0
5 7 4 49.62 4.18 7.38 0.0
6 7 4 109.32 6.49 10.53 180.0
7 7 4 68.32 5.72 8.19 0.0
8 7 4 34.07 4.02 6.57 0.0
9 7 4 130.51 12.78 11.39 0.0
10 7 4 6.95 4.06 0.94 180.0
11 7 4 61.14 7.65 7.55 180.0
12 7 4 42.66 5.95 6.39 180.0
13 7 4 20.25 3.73 3.98 0.0
-16 8 4 0.94 3.41 1.19 0.0
-15 8 4 10.95 3.60 2.41 180.0
-14 8 4 10.52 3.04 2.67 180.0
-13 8 4 8.69 3.18 2.87 0.0
-12 8 4 6.82 2.23 3.59 0.0
-11 8 4 9.35 2.50 1.91 0.0
-10 8 4 26.41 3.21 5.79 180.0
-9 8 4 7.22 2.81 3.94 0.0
-8 8 4 24.81 2.82 5.40 0.0
-7 8 4 49.70 4.14 7.24 0.0
-6 8 4 95.36 7.71 10.04 180.0
-5 8 4 323.76 17.43 17.95 180.0
-4 8 4 32.79 2.92 5.27 0.0
-3 8 4 202.12 8.70 14.46 0.0
-2 8 4 22.97 2.81 4.60 180.0
-1 8 4 53.97 3.85 7.38 180.0
0 8 4 7.60 2.65 2.03 0.0
1 8 4 5.96 1.53 2.57 180.0
2 8 4 15.44 2.23 4.15 0.0
3 8 4 32.26 2.70 6.12 180.0
4 8 4 21.27 2.16 4.45 180.0
5 8 4 38.32 3.38 6.42 0.0
6 8 4 302.67 23.01 17.20 0.0
7 8 4 18.93 2.78 5.29 180.0
8 8 4 17.44 2.74 3.68 180.0
9 8 4 4.31 3.90 1.89 180.0
10 8 4 10.17 3.36 0.97 180.0
11 8 4 2.97 3.56 1.33 0.0
12 8 4 6.33 3.37 0.63 180.0
13 8 4 4.57 4.95 0.55 180.0
-15 9 4 7.36 4.29 1.24 180.0
-14 9 4 0.00 3.18 0.29 180.0
-13 9 4 19.14 4.67 3.64 180.0
-12 9 4 4.05 3.23 2.93 180.0
-11 9 4 0.00 1.41 0.29 0.0
-10 9 4 6.01 3.60 2.28 0.0
-9 9 4 91.28 7.50 10.18 0.0
-8 9 4 47.09 3.85 6.66 0.0
-7 9 4 100.90 7.64 10.70 180.0
-6 9 4 111.59 6.54 10.80 180.0
-5 9 4 31.12 3.26 5.21 180.0
-4 9 4 6.26 2.42 2.29 180.0
-3 9 4 59.55 5.06 7.73 0.0
-2 9 4 41.64 3.73 6.34 180.0
-1 9 4 174.41 10.14 13.04 0.0
0 9 4 29.60 3.47 5.77 0.0
1 9 4 21.89 2.70 4.23 0.0
2 9 4 30.39 3.30 6.44 180.0
3 9 4 44.63 3.59 6.93 180.0
4 9 4 5.71 1.73 2.74 0.0
5 9 4 11.31 1.94 3.61 0.0
6 9 4 3.77 1.84 2.35 180.0
7 9 4 0.00 2.17 0.28 180.0
8 9 4 7.56 3.20 3.16 180.0
9 9 4 12.85 4.48 3.84 0.0
10 9 4 0.00 3.25 0.76 0.0
11 9 4 15.25 3.98 2.59 180.0
12 9 4 1.70 2.74 0.30 180.0
-14 10 4 6.22 2.53 0.88 0.0
-13 10 4 12.33 2.98 2.66 0.0
-12 10 4 3.30 2.55 0.24 0.0
-11 10 4 19.11 3.72 4.12 180.0
-10 10 4 54.93 6.41 7.55 180.0
-9 10 4 14.12 2.75 4.13 180.0
-8 10 4 23.97 3.29 4.53 0.0
-7 10 4 98.50 8.38 10.23 0.0
-6 10 4 9.03 2.30 3.96 180.0
-5 10 4 12.19 2.18 3.57 0.0
-4 10 4 17.25 3.48 3.91 0.0
-3 10 4 124.35 10.28 11.22 0.0
-2 10 4 218.49 12.84 14.54 180.0
-1 10 4 286.72 16.44 16.48 180.0
0 10 4 1.49 2.07 1.85 180.0
1 10 4 119.25 8.99 10.61 0.0
2 10 4 310.87 23.50 16.57 0.0
3 10 4 17.68 3.12 5.05 0.0
4 10 4 165.66 12.25 12.95 180.0
5 10 4 2.74 2.05 0.34 180.0
6 10 4 25.58 3.02 5.80 180.0
7 10 4 15.77 2.54 3.43 180.0
8 10 4 16.64 3.28 3.74 180.0
9 10 4 38.24 5.88 5.56 0.0
10 10 4 35.03 6.98 5.78 0.0
11 10 4 13.60 3.05 2.42 0.0
12 10 4 7.79 3.80 2.82 180.0
-13 11 4 16.95 3.80 3.78 180.0
-12 11 4 16.98 4.19 4.73 0.0
-11 11 4 7.69 3.07 2.65 0.0
-10 11 4 4.09 2.23 1.16 180.0
-9 11 4 6.51 3.36 2.94 180.0
-8 11 4 2.27 2.40 0.79 0.0
-7 11 4 2.84 2.52 0.06 180.0
-6 11 4 7.20 2.30 2.98 0.0
-5 11 4 7.28 2.48 1.99 180.0
-4 11 4 3.43 1.93 0.70 180.0
-3 11 4 2.19 1.94 0.60 0.0
-2 11 4 9.54 2.63 3.66 0.0
-1 11 4 20.10 3.91 4.61 180.0
0 11 4 29.92 3.82 5.15 180.0
1 11 4 8.96 2.20 3.10 0.0
2 11 4 37.07 3.37 6.00 0.0
3 11 4 2.79 2.94 0.91 0.0
4 11 4 49.91 5.31 7.64 180.0
5 11 4 7.23 1.76 3.21 180.0
6 11 4 13.32 2.62 4.33 0.0
7 11 4 5.32 2.49 2.84 0.0
8 11 4 0.00 2.97 0.15 0.0
9 11 4 8.07 5.03 1.98 180.0
10 11 4 0.00 4.78 0.12 180.0
11 11 4 5.18 2.62 0.61 0.0
-12 12 4 25.59 4.15 4.55 180.0
-11 12 4 0.37 2.01 0.36 180.0
-10 12 4 16.24 3.04 3.64 180.0
-9 12 4 5.69 2.23 2.53 180.0
-8 12 4 10.02 3.42 4.29 0.0
-7 12 4 10.18 2.55 2.79 0.0
-6 12 4 21.10 3.07 3.77 0.0
-5 12 4 1.47 2.34 0.08 180.0
-4 12 4 7.52 2.23 3.11 180.0
-3 12 4 14.71 3.01 4.29 180.0
-2 12 4 4.26 2.40 2.19 180.0
-1 12 4 5.54 2.89 0.77 0.0
0 12 4 7.22 2.85 1.25 180.0
1 12 4 36.32 4.48 5.87 0.0
2 12 4 8.64 2.11 2.57 0.0
3 12 4 2.81 1.97 1.79 0.0
4 12 4 3.49 1.64 1.54 180.0
5 12 4 9.19 3.82 2.59 180.0
6 12 4 6.84 4.54 2.62 180.0
7 12 4 4.06 3.07 1.33 180.0
8 12 4 0.00 4.29 1.03 0.0
9 12 4 1.33 5.94 0.18 0.0
10 12 4 9.21 2.68 2.92 0.0
-11 13 4 6.66 4.14 0.12 0.0
-10 13 4 11.59 3.11 3.39 180.0
-9 13 4 10.74 4.76 2.73 180.0
-8 13 4 7.06 2.76 0.88 0.0
-7 13 4 6.63 2.34 2.40 0.0
-6 13 4 3.92 3.25 0.48 0.0
-5 13 4 3.74 3.09 0.76 0.0
-4 13 4 3.73 2.31 1.62 0.0
-3 13 4 17.78 2.91 3.55 0.0
-2 13 4 1.41 2.99 0.31 180.0
-1 13 4 0.07 2.71 0.03 180.0
0 13 4 73.88 7.27 7.92 180.0
1 13 4 10.85 2.97 2.41 180.0
2 13 4 24.43 3.50 4.71 0.0
3 13 4 2.56 1.99 1.02 180.0
4 13 4 2.91 2.43 0.24 0.0
5 13 4 13.28 4.52 3.05 0.0
6 13 4 3.88 3.12 0.07 0.0
7 13 4 1.06 4.87 0.02 0.0
8 13 4 4.67 4.12 2.50 180.0
9 13 4 14.60 4.20 0.36 180.0
-10 14 4 22.56 6.50 4.25 0.0
-9 14 4 13.54 4.78 3.54 0.0
-8 14 4 2.89 3.72 0.50 0.0
-7 14 4 12.21 3.18 3.68 180.0
-6 14 4 12.28 4.32 2.89 180.0
-5 14 4 11.18 3.17 2.64 0.0
-4 14 4 21.75 3.35 4.77 180.0
-3 14 4 3.40 2.43 1.27 0.0
-2 14 4 7.78 2.74 1.68 0.0
-1 14 4 12.31 2.81 3.36 0.0
0 14 4 5.25 3.57 0.70 180.0
1 14 4 21.84 3.81 4.54 180.0
2 14 4 18.25 3.16 3.66 180.0
3 14 4 13.01 3.29 3.49 0.0
4 14 4 6.87 2.81 2.51 0.0
5 14 4 16.02 4.55 2.91 0.0
6 14 4 19.30 7.01 3.74 180.0
7 14 4 0.00 3.74 0.55 0.0
-8 15 4 13.94 3.45 2.24 180.0
-7 15 4 9.76 3.99 1.16 180.0
-6 15 4 0.00 2.86 0.69 180.0
-5 15 4 4.89 2.78 2.22 0.0
-4 15 4 11.42 4.50 3.84 0.0
-3 15 4 9.49 2.83 3.23 180.0
-2 15 4 1.18 3.40 0.18 180.0
-1 15 4 0.00 2.86 0.38 180.0
0 15 4 0.00 3.49 0.46 180.0
1 15 4 1.46 3.14 0.71 180.0
2 15 4 0.95 3.00 1.50 0.0
3 15 4 2.88 3.49 0.30 0.0
4 15 4 0.00 2.75 2.10 0.0
5 15 4 5.29 3.76 1.81 0.0
-5 16 4 0.00 3.24 1.36 0.0
-4 16 4 8.25 2.91 1.56 180.0
-3 16 4 9.85 3.32 2.45 0.0
-2 16 4 3.47 2.78 1.27 0.0
-1 16 4 14.54 3.12 2.84 0.0
0 16 4 4.25 3.95 0.76 0.0
1 16 4 7.99 4.36 2.99 180.0
2 16 4 9.93 2.88 2.67 180.0
-17 1 5 6.65 3.25 0.23 0.0
-16 1 5 6.86 3.22 2.40 0.0
-15 1 5 87.39 11.95 9.36 0.0
-14 1 5 84.34 9.43 8.12 180.0
-13 1 5 40.66 5.08 6.61 180.0
-12 1 5 46.66 5.65 6.90 180.0
-11 1 5 2.57 2.33 0.04 180.0
-10 1 5 45.54 4.62 6.90 0.0
-9 1 5 71.84 6.72 8.46 0.0
-8 1 5 36.63 3.75 5.09 180.0
-7 1 5 540.25 18.41 22.38 0.0
-6 1 5 130.02 7.19 11.01 0.0
-5 1 5 382.23 9.76 19.08 180.0
-4 1 5 1606.79 35.11 39.62 180.0
-3 1 5 221.61 6.07 14.16 180.0
-2 1 5 806.37 14.88 26.85 0.0
-1 1 5 158.68 6.46 12.32 0.0
0 1 5 131.56 5.45 11.09 0.0
1 1 5 15.28 1.58 3.42 180.0
2 1 5 1.59 1.83 1.42 0.0
3 1 5 3.91 1.56 1.36 0.0
4 1 5 197.15 10.48 13.66 180.0
5 1 5 225.68 20.56 15.60 180.0
6 1 5 103.22 8.03 10.57 0.0
7 1 5 133.98 37.15 13.59 0.0
8 1 5 22.73 6.42 5.00 0.0
9 1 5 13.80 4.41 4.76 180.0
10 1 5 30.09 5.21 5.68 180.0
11 1 5 2.97 5.73 0.58 0.0
12 1 5 3.55 4.08 0.27 0.0
13 1 5 5.23 4.56 1.71 180.0
14 1 5 5.34 3.95 2.51 0.0
-17 2 5 11.39 3.28 2.52 180.0
-16 2 5 7.56 3.01 0.15 0.0
-15 2 5 3.65 2.74 2.34 0.0
-14 2 5 131.33 13.90 10.55 0.0
-13 2 5 12.23 3.10 3.54 180.0
-12 2 5 2.40 4.10 0.58 0.0
-11 2 5 5.02 2.73 0.68 180.0
-10 2 5 0.27 2.32 0.59 180.0
-9 2 5 53.87 5.34 7.74 180.0
-8 2 5 589.63 26.38 23.51 180.0
-7 2 5 0.00 3.50 1.36 180.0
-6 2 5 904.26 28.33 28.93 0.0
-5 2 5 687.69 21.56 25.60 0.0
-4 2 5 47.64 2.34 6.64 180.0
-3 2 5 674.30 13.42 25.36 180.0
-2 2 5 102.46 4.50 10.16 180.0
-1 2 5 10.29 1.97 1.57 180.0
0 2 5 61.30 2.88 7.97 0.0
1 2 5 210.72 6.53 13.83 180.0
2 2 5 82.33 4.45 8.81 0.0
3 2 5 1158.40 33.75 32.38 0.0
4 2 5 279.13 13.43 16.18 0.0
5 2 5 601.99 34.39 24.09 180.0
6 2 5 315.75 20.01 17.56 180.0
7 2 5 47.32 5.14 6.96 180.0
8 2 5 30.56 4.80 5.54 0.0
9 2 5 61.51 6.36 7.28 0.0
10 2 5 8.66 4.13 2.56 180.0
11 2 5 0.73 4.01 0.98 180.0
12 2 5 11.73 4.45 3.85 0.0
13 2 5 4.57 4.99 2.02 0.0
14 2 5 25.25 6.59 4.56 180.0
-17 3 5 10.99 4.55 1.08 180.0
-16 3 5 13.21 5.26 2.73 180.0
-15 3 5 3.16 3.06 1.83 180.0
-14 3 5 4.05 5.31 1.42 0.0
-13 3 5 34.81 4.64 5.87 0.0
-12 3 5 2.49 2.01 1.41 0.0
-11 3 5 20.42 3.63 4.57 180.0
-10 3 5 5.19 1.93 2.30 180.0
-9 3 5 27.00 4.89 5.51 180.0
-8 3 5 8.80 1.98 3.30 180.0
-7 3 5 42.35 3.17 5.80 180.0
-6 3 5 21.40 3.16 4.72 0.0
-5 3 5 295.90 8.91 16.66 0.0
-4 3 5 253.15 6.94 15.73 0.0
-3 3 5 232.54 6.04 14.08 180.0
-2 3 5 55.35 2.61 7.77 180.0
-1 3 5 21.38 2.06 4.31 180.0
0 3 5 79.61 3.51 8.66 0.0
1 3 5 185.90 7.35 12.75 0.0
2 3 5 161.64 7.78 12.59 180.0
3 3 5 57.39 3.90 7.34 180.0
4 3 5 111.65 6.01 10.39 0.0
5 3 5 81.07 7.30 9.00 180.0
6 3 5 1.10 2.05 1.19 0.0
7 3 5 66.37 5.54 8.05 180.0
8 3 5 21.27 2.90 5.08 0.0
9 3 5 3.69 2.23 2.01 0.0
10 3 5 11.38 4.00 3.13 0.0
11 3 5 13.72 3.28 3.05 180.0
12 3 5 3.71 3.85 0.31 0.0
13 3 5 1.83 5.69 1.00 0.0
14 3 5 13.95 5.36 1.76 0.0
-17 4 5 2.47 2.53 0.54 0.0
-16 4 5 5.44 3.62 0.09 0.0
-15 4 5 10.82 3.70 3.20 0.0
-14 4 5 13.21 2.96 2.74 0.0
-13 4 5 7.43 3.73 1.90 0.0
-12 4 5 26.31 3.33 5.20 180.0
-11 4 5 32.25 4.50 5.40 180.0
-10 4 5 1.62 2.23 0.79 180.0
-9 4 5 4.12 1.50 2.13 180.0
-8 4 5 24.75 3.10 5.28 180.0
-7 4 5 35.07 2.79 5.88 0.0
-6 4 5 609.53 23.60 25.06 0.0
-5 4 5 161.03 7.48 13.34 0.0
-4 4 5 3.07 1.64 1.06 0.0
-3 4 5 608.57 16.77 24.32 180.0
-2 4 5 601.52 18.25 23.68 180.0
-1 4 5 46.62 3.28 6.96 0.0
0 4 5 83.18 4.06 9.58 0.0
1 4 5 80.65 4.13 8.37 180.0
2 4 5 50.74 3.51 6.72 0.0
3 4 5 44.03 3.31 6.67 0.0
4 4 5 130.87 7.64 11.47 0.0
5 4 5 358.28 21.68 18.08 180.0
6 4 5 88.13 5.80 9.51 180.0
7 4 5 8.04 2.82 2.22 0.0
8 4 5 49.55 6.31 7.80 0.0
9 4 5 83.20 8.18 9.15 0.0
10 4 5 11.29 2.61 2.33 180.0
11 4 5 33.17 5.15 4.89 180.0
12 4 5 13.26 4.06 2.35 0.0
13 4 5 2.38 4.69 0.76 0.0
-16 5 5 61.58 8.86 6.39 180.0
-15 5 5 20.36 4.15 3.81 180.0
-14 5 5 14.14 3.41 3.26 0.0
-13 5 5 114.74 12.63 10.20 0.0
-12 5 5 40.80 4.23 6.75 0.0
-11 5 5 3.89 1.81 1.36 180.0
-10 5 5 0.05 1.08 0.03 0.0
-9 5 5 11.04 2.55 4.15 180.0
-8 5 5 19.48 3.21 5.47 180.0
-7 5 5 70.71 5.09 8.79 180.0
-6 5 5 316.63 12.45 17.85 180.0
-5 5 5 906.52 35.49 29.39 0.0
-4 5 5 234.43 9.20 15.80 0.0
-3 5 5 23.77 2.39 4.87 0.0
-2 5 5 495.47 16.03 21.05 180.0
-1 5 5 159.39 7.13 11.80 180.0
0 5 5 7.21 1.56 2.18 180.0
1 5 5 32.59 2.40 5.85 0.0
2 5 5 101.48 6.39 10.29 180.0
3 5 5 8.93 2.31 1.37 0.0
4 5 5 226.84 12.48 14.51 0.0
5 5 5 237.92 14.83 15.10 0.0
6 5 5 5.13 2.08 1.79 180.0
7 5 5 84.51 7.10 9.24 180.0
8 5 5 29.39 3.23 5.45 180.0
9 5 5 0.60 3.79 1.19 0.0
10 5 5 4.07 2.05 2.40 0.0
11 5 5 12.28 2.79 2.97 180.0
12 5 5 2.42 3.47 0.96 0.0
13 5 5 7.53 6.33 1.29 0.0
-16 6 5 21.80 8.84 4.04 0.0
-15 6 5 11.48 3.88 1.90 180.0
-14 6 5 12.12 3.22 3.22 180.0
-13 6 5 14.76 3.64 4.36 180.0
-12 6 5 29.71 3.69 5.45 0.0
-11 6 5 9.83 2.06 3.43 180.0
-10 6 5 7.39 1.79 3.81 0.0
-9 6 5 8.40 2.55 3.12 180.0
-8 6 5 18.28 3.44 4.07 0.0
-7 6 5 37.22 3.17 6.61 0.0
-6 6 5 32.97 2.87 6.06 180.0
-5 6 5 797.24 40.59 27.95 180.0
-4 6 5 332.23 13.13 18.09 0.0
-3 6 5 2.22 1.06 0.35 0.0
-2 6 5 71.12 5.29 8.57 0.0
-1 6 5 12.31 1.74 4.47 180.0
0 6 5 1.13 1.38 1.36 180.0
1 6 5 117.46 6.23 10.88 0.0
2 6 5 22.01 2.46 5.44 0.0
3 6 5 93.18 6.70 9.82 180.0
4 6 5 109.73 7.60 10.64 180.0
5 6 5 9.86 1.97 3.07 0.0
6 6 5 22.62 3.46 4.46 0.0
7 6 5 6.08 2.44 3.31 0.0
8 6 5 8.86 2.52 2.60 180.0
9 6 5 4.07 1.97 0.37 180.0
10 6 5 0.64 2.46 1.32 0.0
11 6 5 14.80 3.93 3.43 180.0
12 6 5 11.21 3.89 1.92 180.0
13 6 5 4.25 4.35 0.65 0.0
-16 7 5 0.00 5.96 0.58 0.0
-15 7 5 8.74 2.71 2.76 180.0
-14 7 5 10.02 4.76 2.22 180.0
-13 7 5 6.95 2.51 1.38 0.0
-12 7 5 24.53 3.24 5.11 0.0
-11 7 5 14.55 2.41 3.05 0.0
-10 7 5 34.97 3.18 6.16 180.0
-9 7 5 3.79 2.40 1.77 180.0
-8 7 5 11.59 1.85 3.17 0.0
-7 7 5 6.57 1.42 2.84 180.0
-6 7 5 38.07 5.24 6.96 180.0
-5 7 5 65.45 5.80 8.30 180.0
-4 7 5 536.65 28.71 21.80 0.0
-3 7 5 149.61 8.35 12.11 0.0
-2 7 5 1.69 1.45 0.25 180.0
-1 7 5 175.71 10.77 12.31 180.0
0 7 5 44.73 3.87 7.30 180.0
1 7 5 7.69 2.15 3.40 180.0
2 7 5 9.87 1.61 3.46 0.0
3 7 5 12.20 1.70 3.15 180.0
4 7 5 10.48 2.00 3.06 0.0
5 7 5 47.58 4.54 6.84 0.0
6 7 5 50.78 4.45 6.64 0.0
7 7 5 78.28 7.56 9.15 180.0
8 7 5 18.80 5.07 3.94 180.0
9 7 5 4.17 3.45 0.12 180.0
10 7 5 4.09 3.94 0.53 180.0
11 7 5 8.14 2.96 2.57 0.0
12 7 5 8.19 3.57 0.77 0.0
-15 8 5 20.10 7.65 4.18 180.0
-14 8 5 39.32 12.61 6.42 180.0
-13 8 5 0.00 3.70 1.46 180.0
-12 8 5 31.28 5.36 5.89 0.0
-11 8 5 55.17 6.67 6.83 0.0
-10 8 5 23.00 3.58 5.25 0.0
-9 8 5 2.36 3.08 1.17 0.0
-8 8 5 1.56 1.90 0.24 180.0
-7 8 5 56.17 6.37 7.93 180.0
-6 8 5 105.24 7.80 10.65 180.0
-5 8 5 178.58 10.92 13.08 180.0
-4 8 5 139.53 8.35 11.83 0.0
-3 8 5 262.07 14.50 15.34 0.0
-2 8 5 31.11 3.05 5.67 0.0
-1 8 5 13.41 2.16 2.67 180.0
0 8 5 102.32 6.40 9.46 180.0
1 8 5 2.69 1.43 1.45 0.0
2 8 5 14.87 2.75 4.54 0.0
3 8 5 97.50 7.54 10.53 180.0
4 8 5 1.76 1.53 1.42 180.0
5 8 5 2.95 2.41 1.12 0.0
6 8 5 69.94 8.46 8.33 0.0
7 8 5 12.26 2.73 3.61 0.0
8 8 5 22.01 3.10 5.00 180.0
9 8 5 4.84 2.53 1.66 180.0
10 8 5 0.82 2.90 0.80 0.0
11 8 5 2.09 4.34 0.96 180.0
12 8 5 2.29 3.33 0.21 0.0
-14 9 5 0.00 5.23 0.59 180.0
-13 9 5 8.70 3.83 2.73 180.0
-12 9 5 8.21 2.99 2.19 180.0
-11 9 5 6.22 2.84 1.30 0.0
-10 9 5 6.10 2.25 2.43 180.0
-9 9 5 4.94 1.78 2.53 180.0
-8 9 5 2.25 2.34 0.87 0.0
-7 9 5 99.17 9.10 9.94 0.0
-6 9 5 12.41 2.49 3.51 0.0
-5 9 5 75.01 5.93 9.06 180.0
-4 9 5 107.34 8.18 10.59 180.0
-3 9 5 18.60 2.59 3.81 0.0
-2 9 5 87.93 6.62 9.35 0.0
-1 9 5 29.35 3.53 4.90 0.0
0 9 5 57.21 4.87 7.09 180.0
1 9 5 39.18 3.95 6.41 180.0
2 9 5 137.44 10.54 12.38 0.0
3 9 5 31.21 4.45 5.84 0.0
4 9 5 201.24 22.15 14.13 180.0
5 9 5 8.00 2.87 2.66 180.0
6 9 5 3.62 2.11 1.07 180.0
7 9 5 42.99 4.66 6.31 0.0
8 9 5 0.00 2.99 0.22 0.0
9 9 5 0.10 3.71 0.89 180.0
10 9 5 11.79 2.86 2.21 180.0
11 9 5 9.84 3.61 3.73 0.0
-14 10 5 5.32 3.97 0.12 0.0
-13 10 5 34.60 5.30 4.77 180.0
-12 10 5 7.88 2.92 3.44 0.0
-11 10 5 18.75 4.12 4.42 0.0
-10 10 5 5.04 2.21 1.46 0.0
-9 10 5 1.98 1.89 0.67 0.0
-8 10 5 11.71 3.18 4.13 180.0
-7 10 5 11.58 2.53 3.16 180.0
-6 10 5 5.77 2.14 1.43 0.0
-5 10 5 0.94 2.37 0.48 180.0
-4 10 5 2.08 2.20 1.13 0.0
-3 10 5 20.78 2.94 4.60 0.0
-2 10 5 77.43 6.27 8.81 0.0
-1 10 5 23.79 3.66 5.35 180.0
0 10 5 46.17 4.40 6.42 180.0
1 10 5 17.56 2.91 4.62 180.0
2 10 5 2.36 2.01 1.44 0.0
3 10 5 1.86 1.71 1.70 180.0
4 10 5 3.96 2.07 2.81 0.0
5 10 5 9.90 2.58 2.64 180.0
6 10 5 30.74 4.88 5.63 0.0
7 10 5 0.87 1.85 0.34 0.0
8 10 5 7.28 2.98 1.12 180.0
9 10 5 3.65 2.51 0.68 180.0
10 10 5 0.48 2.58 0.22 0.0
-13 11 5 6.64 2.58 3.14 180.0
-12 11 5 6.17 3.40 2.74 180.0
-11 11 5 1.68 5.22 0.22 0.0
-10 11 5 6.73 2.15 1.37 0.0
-9 11 5 4.80 3.29 1.31 0.0
-8 11 5 30.35 4.84 5.53 0.0
-7 11 5 4.53 1.82 2.52 0.0
-6 11 5 3.53 1.96 0.79 0.0
-5 11 5 18.89 4.25 4.23 180.0
-4 11 5 44.25 10.34 8.22 180.0
-3 11 5 18.74 2.89 4.37 180.0
-2 11 5 0.00 2.14 0.54 0.0
-1 11 5 36.73 3.80 5.53 0.0
0 11 5 2.52 2.06 2.26 180.0
1 11 5 4.12 2.38 1.75 0.0
2 11 5 21.74 4.46 5.36 0.0
3 11 5 14.62 3.91 3.20 0.0
4 11 5 6.49 2.81 3.27 180.0
5 11 5 19.88 4.72 4.05 180.0
6 11 5 12.59 4.09 4.13 180.0
7 11 5 20.61 4.04 3.79 0.0
8 11 5 10.44 3.22 3.25 0.0
9 11 5 9.35 3.46 0.68 0.0
-12 12 5 2.08 3.39 0.36 180.0
-11 12 5 11.93 4.37 3.90 180.0
-10 12 5 8.55 3.29 2.86 180.0
-9 12 5 4.93 3.15 1.75 0.0
-8 12 5 5.09 2.68 1.23 180.0
-7 12 5 11.55 2.64 2.83 180.0
-6 12 5 14.98 3.73 3.87 0.0
-5 12 5 34.78 4.09 6.36 0.0
-4 12 5 0.00 3.55 0.42 180.0
-3 12 5 110.39 10.85 9.87 180.0
-2 12 5 12.29 2.77 3.24 180.0
-1 12 5 14.42 2.98 3.73 0.0
0 12 5 37.08 4.40 6.02 0.0
1 12 5 0.78 1.89 1.69 0.0
2 12 5 0.87 2.60 1.67 180.0
3 12 5 0.26 1.71 0.09 0.0
4 12 5 13.18 4.23 2.95 0.0
5 12 5 4.80 3.06 1.12 180.0
6 12 5 28.15 5.30 4.65 180.0
7 12 5 3.25 2.69 0.28 180.0
8 12 5 5.58 4.04 1.75 0.0
-10 13 5 8.28 5.79 2.75 0.0
-9 13 5 15.25 3.19 3.28 0.0
-8 13 5 3.49 2.54 2.17 0.0
-7 13 5 25.77 4.28 5.04 180.0
-6 13 5 0.97 2.46 0.04 180.0
-5 13 5 2.82 2.71 0.83 0.0
-4 13 5 2.23 3.13 0.87 180.0
-3 13 5 0.89 3.33 0.99 180.0
-2 13 5 6.71 2.56 1.48 0.0
-1 13 5 29.02 4.74 5.41 0.0
0 13 5 0.73 4.53 0.78 0.0
1 13 5 6.87 2.15 1.69 180.0
2 13 5 19.92 3.10 4.27 180.0
3 13 5 5.65 4.62 1.34 180.0
4 13 5 11.60 4.86 2.61 0.0
5 13 5 4.10 7.38 0.31 0.0
6 13 5 9.61 3.78 2.21 180.0
7 13 5 7.59 3.15 0.19 0.0
-8 14 5 9.15 2.88 2.58 0.0
-7 14 5 4.91 4.33 0.92 0.0
-6 14 5 12.50 2.74 0.58 0.0
-5 14 5 2.81 2.70 1.61 0.0
-4 14 5 3.91 3.55 0.66 0.0
-3 14 5 18.45 3.34 3.60 180.0
-2 14 5 10.49 3.00 3.63 180.0
-1 14 5 4.52 2.98 0.56 0.0
0 14 5 0.54 3.58 0.47 0.0
1 14 5 1.87 2.39 1.84 0.0
2 14 5 0.46 2.51 0.45 0.0
3 14 5 7.29 3.68 2.37 180.0
4 14 5 9.28 3.39 2.43 0.0
5 14 5 15.60 5.87 1.50 0.0
-6 15 5 9.52 3.49 2.50 180.0
-5 15 5 1.53 2.55 1.21 0.0
-4 15 5 11.27 3.67 2.78 0.0
-3 15 5 34.23 5.00 5.02 0.0
-2 15 5 11.22 4.86 3.03 180.0
-1 15 5 6.57 2.85 2.27 180.0
0 15 5 2.06 2.48 1.08 0.0
1 15 5 2.65 2.85 0.55 180.0
2 15 5 4.89 3.74 1.67 180.0
3 15 5 3.25 3.83 0.79 180.0
-17 0 6 30.16 17.13 1.72 0.0
-16 0 6 12.67 4.58 2.17 180.0
-15 0 6 4.58 9.42 1.64 0.0
-14 0 6 86.16 24.70 10.73 180.0
-13 0 6 1.67 2.65 0.46 180.0
-12 0 6 29.86 5.80 6.36 180.0
-11 0 6 2.72 3.41 1.34 0.0
-10 0 6 337.31 46.65 16.17 0.0
-9 0 6 201.41 27.29 12.84 0.0
-8 0 6 99.04 13.01 9.23 180.0
-7 0 6 47.81 6.70 6.99 180.0
-6 0 6 244.61 21.32 14.14 180.0
-5 0 6 10.68 3.01 3.45 0.0
-4 0 6 50.47 6.49 6.88 180.0
-3 0 6 82.78 7.35 7.81 0.0
-2 0 6 5.31 2.06 2.12 0.0
-1 0 6 850.89 50.14 27.96 0.0
0 0 6 517.58 27.58 22.02 0.0
1 0 6 334.73 21.18 17.68 180.0
2 0 6 1270.86 202.73 39.46 180.0
3 0 6 13.51 4.69 2.27 180.0
4 0 6 6.82 4.87 2.16 180.0
5 0 6 389.71 82.95 16.46 0.0
6 0 6 10.57 4.12 0.89 0.0
7 0 6 1.26 4.56 0.98 0.0
8 0 6 11.51 4.59 2.64 0.0
9 0 6 6.88 8.80 0.88 0.0
10 0 6 31.25 8.54 5.93 180.0
11 0 6 28.80 10.99 3.93 180.0
12 0 6 3.26 8.63 2.16 0.0
13 0 6 34.28 18.71 3.85 0.0
-17 1 6 29.20 12.69 1.84 0.0
-16 1 6 0.91 5.46 0.17 0.0
-15 1 6 2.48 2.55 0.35 180.0
-14 1 6 4.96 3.02 1.66 0.0
-13 1 6 10.74 3.33 2.52 180.0
-12 1 6 11.06 2.81 2.15 180.0
-11 1 6 23.77 3.25 4.42 180.0
-10 1 6 12.86 2.99 3.39 180.0
-9 1 6 153.23 12.55 12.06 0.0
-8 1 6 25.08 3.24 5.77 0.0
-7 1 6 7.28 3.54 2.98 0.0
-6 1 6 35.38 3.74 5.93 180.0
-5 1 6 2.18 2.09 0.46 0.0
-4 1 6 39.84 3.14 6.88 0.0
-3 1 6 45.57 3.16 7.01 180.0
-2 1 6 33.14 2.43 5.89 180.0
-1 1 6 75.04 4.85 8.33 180.0
0 1 6 77.20 4.97 9.03 0.0
1 1 6 10.32 1.92 3.35 0.0
2 1 6 38.66 3.59 5.97 180.0
3 1 6 1.98 0.96 2.22 0.0
4 1 6 0.13 1.77 0.63 180.0
5 1 6 10.94 4.09 3.05 0.0
6 1 6 8.46 2.54 1.47 180.0
7 1 6 15.91 3.28 4.08 180.0
8 1 6 0.00 3.66 0.32 180.0
9 1 6 45.61 6.34 6.69 0.0
10 1 6 14.69 5.49 1.64 0.0
11 1 6 0.01 4.54 0.03 0.0
12 1 6 6.60 4.29 1.22 180.0
-16 2 6 0.49 5.35 0.00 180.0
-15 2 6 6.11 3.50 1.87 180.0
-14 2 6 1.34 2.72 1.03 180.0
-13 2 6 5.81 3.33 1.27 0.0
-12 2 6 15.42 2.94 3.41 180.0
-11 2 6 11.46 3.03 2.97 0.0
-10 2 6 122.73 10.81 10.89 0.0
-9 2 6 12.12 2.44 2.89 0.0
-8 2 6 67.87 7.47 8.02 180.0
-7 2 6 99.03 8.05 9.35 180.0
-6 2 6 5.02 3.18 1.42 0.0
-5 2 6 25.27 2.77 5.35 0.0
-4 2 6 2.26 1.82 0.77 180.0
-3 2 6 69.04 4.29 8.43 180.0
-2 2 6 6.76 1.30 1.67 180.0
-1 2 6 49.96 3.32 7.17 0.0
0 2 6 63.10 3.95 8.15 0.0
1 2 6 8.06 1.70 2.92 180.0
2 2 6 142.30 8.36 11.17 180.0
3 2 6 45.30 4.09 6.61 0.0
4 2 6 13.52 2.57 2.62 0.0
5 2 6 4.49 3.16 2.70 180.0
6 2 6 6.08 2.44 1.43 0.0
7 2 6 2.92 1.85 1.16 180.0
8 2 6 25.12 4.35 5.03 0.0
9 2 6 5.00 3.53 1.39 0.0
10 2 6 11.61 6.74 3.05 180.0
11 2 6 12.12 3.94 2.86 180.0
12 2 6 2.39 4.90 1.59 180.0
-16 3 6 1.20 3.09 1.14 0.0
-15 3 6 8.74 4.97 3.29 0.0
-14 3 6 11.00 3.30 2.69 180.0
-13 3 6 6.62 4.44 2.01 180.0
-12 3 6 19.89 3.39 4.34 180.0
-11 3 6 2.71 2.12 0.54 180.0
-10 3 6 39.99 5.25 5.85 180.0
-9 3 6 3.37 2.24 2.08 0.0
-8 3 6 77.93 8.65 8.26 0.0
-7 3 6 89.24 7.10 9.19 0.0
-6 3 6 2.55 1.82 1.01 180.0
-5 3 6 43.68 3.99 6.07 180.0
-4 3 6 4.02 1.64 0.45 0.0
-3 3 6 50.40 3.43 7.90 180.0
-2 3 6 114.95 5.90 11.64 180.0
-1 3 6 43.74 3.26 6.85 180.0
0 3 6 374.93 14.79 18.47 0.0
1 3 6 275.91 14.28 16.70 0.0
2 3 6 86.64 6.90 9.13 0.0
3 3 6 181.06 10.37 12.76 180.0
4 3 6 97.67 7.12 9.27 180.0
5 3 6 47.08 4.87 6.99 180.0
6 3 6 19.37 3.69 4.86 0.0
7 3 6 5.50 2.23 2.57 180.0
8 3 6 5.93 4.47 1.09 0.0
9 3 6 80.24 9.00 8.25 0.0
10 3 6 0.00 5.55 0.19 180.0
11 3 6 20.94 7.35 3.84 180.0
12 3 6 2.38 5.96 0.94 180.0
-16 4 6 4.16 4.54 0.47 180.0
-15 4 6 7.90 4.60 0.35 180.0
-14 4 6 10.29 3.19 3.33 0.0
-13 4 6 67.86 9.01 8.23 0.0
-12 4 6 13.29 3.11 3.17 0.0
-11 4 6 9.13 3.50 2.65 180.0
-10 4 6 251.31 27.02 14.81 180.0
-9 4 6 172.12 14.52 12.82 180.0
-8 4 6 28.74 3.78 5.55 0.0
-7 4 6 450.12 26.57 20.38 0.0
-6 4 6 2.26 1.24 1.31 180.0
-5 4 6 124.48 6.74 10.94 0.0
-4 4 6 101.26 6.02 9.48 180.0
-3 4 6 5.48 1.84 1.53 0.0
-2 4 6 66.43 4.90 8.43 180.0
-1 4 6 245.29 12.26 15.27 180.0
0 4 6 3.11 1.02 1.83 180.0
1 4 6 327.41 19.14 18.06 0.0
2 4 6 72.10 5.75 8.49 0.0
3 4 6 1.25 1.44 1.38 180.0
4 4 6 55.06 5.11 7.02 180.0
5 4 6 11.51 2.46 3.33 180.0
6 4 6 17.39 2.67 3.88 0.0
7 4 6 0.00 1.92 0.81 0.0
8 4 6 10.21 2.06 3.56 180.0
9 4 6 4.52 5.68 1.38 180.0
10 4 6 6.26 5.85 2.23 0.0
11 4 6 13.42 4.46 1.88 0.0
12 4 6 0.00 4.65 0.48 180.0
-16 5 6 13.33 3.92 2.41 0.0
-15 5 6 3.32 4.13 1.79 0.0
-14 5 6 7.68 3.67 3.00 180.0
-13 5 6 11.30 2.93 2.43 180.0
-12 5 6 4.99 2.68 1.36 180.0
-11 5 6 7.71 2.26 2.00 180.0
-10 5 6 10.96 2.81 3.22 0.0
-9 5 6 4.22 3.29 0.91 0.0
-8 5 6 13.92 3.21 4.05 0.0
-7 5 6 51.14 4.68 7.58 0.0
-6 5 6 110.37 7.22 10.12 180.0
-5 5 6 99.85 6.04 10.09 180.0
-4 5 6 12.79 2.09 3.81 0.0
-3 5 6 14.63 2.10 4.67 180.0
-2 5 6 13.53 2.36 3.91 0.0
-1 5 6 58.28 4.90 7.88 0.0
0 5 6 0.15 1.32 0.30 180.0
1 5 6 4.16 1.17 2.61 0.0
2 5 6 4.88 2.16 1.27 0.0
3 5 6 8.40 2.73 3.37 180.0
4 5 6 4.72 2.68 1.10 180.0
5 5 6 9.09 2.46 3.51 180.0
6 5 6 3.48 1.85 1.54 0.0
7 5 6 7.90 2.37 2.56 180.0
8 5 6 12.00 3.70 3.53 0.0
9 5 6 11.91 3.14 1.32 0.0
10 5 6 3.87 4.11 0.29 180.0
11 5 6 9.23 4.73 2.72 180.0
12 5 6 2.13 4.48 0.90 0.0
-15 6 6 5.96 2.83 1.71 0.0
-14 6 6 8.92 4.42 0.93 0.0
-13 6 6 5.06 2.70 0.77 0.0
-12 6 6 1.88 2.70 1.55 0.0
-11 6 6 5.78 2.89 0.18 180.0
-10 6 6 57.80 7.87 8.59 180.0
-9 6 6 75.14 7.38 8.70 180.0
-8 6 6 0.24 1.40 1.12 0.0
-7 6 6 78.52 5.78 9.36 0.0
-6 6 6 8.49 1.49 3.51 0.0
-5 6 6 5.85 1.46 3.47 0.0
-4 6 6 0.30 1.27 0.13 180.0
-3 6 6 43.48 3.94 7.08 0.0
-2 6 6 4.97 1.81 1.90 0.0
-1 6 6 246.45 16.35 15.66 180.0
0 6 6 181.08 12.12 13.72 180.0
1 6 6 30.36 3.92 5.55 0.0
2 6 6 326.69 25.99 17.07 0.0
3 6 6 20.07 3.05 4.50 0.0
4 6 6 60.88 5.37 7.24 180.0
5 6 6 29.03 4.06 5.36 180.0
6 6 6 5.02 3.38 0.38 0.0
7 6 6 0.09 2.16 0.24 180.0
8 6 6 3.53 3.23 2.45 180.0
9 6 6 9.83 3.14 1.14 180.0
10 6 6 13.16 4.00 2.83 0.0
11 6 6 22.79 4.55 4.25 0.0
-15 7 6 4.87 4.30 1.97 180.0
-14 7 6 21.45 7.36 3.56 180.0
-13 7 6 7.83 6.50 1.67 180.0
-12 7 6 23.80 8.26 5.72 0.0
-11 7 6 77.74 10.72 7.61 0.0
-10 7 6 43.83 4.36 7.31 0.0
-9 7 6 79.15 8.17 9.20 180.0
-8 7 6 189.36 21.33 13.93 180.0
-7 7 6 6.14 2.75 3.73 0.0
-6 7 6 6.42 2.57 3.08 0.0
-5 7 6 28.29 3.57 5.25 0.0
-4 7 6 11.80 1.89 3.69 0.0
-3 7 6 5.29 2.62 1.87 180.0
-2 7 6 50.64 5.11 7.13 0.0
-1 7 6 4.00 1.31 1.48 0.0
0 7 6 298.94 28.46 18.29 180.0
1 7 6 34.02 5.85 6.42 180.0
2 7 6 14.32 2.80 4.82 0.0
3 7 6 69.27 5.88 7.81 0.0
4 7 6 4.28 3.02 1.28 0.0
5 7 6 41.68 4.89 6.40 180.0
6 7 6 3.51 2.88 1.52 0.0
7 7 6 10.37 2.37 3.74 0.0
8 7 6 15.82 3.66 4.33 0.0
9 7 6 7.62 2.55 3.09 180.0
10 7 6 9.86 5.35 2.33 180.0
11 7 6 9.50 3.62 1.11 180.0
-14 8 6 0.00 5.08 0.86 180.0
-13 8 6 4.46 4.33 2.03 180.0
-12 8 6 8.10 3.42 1.52 0.0
-11 8 6 0.53 5.09 0.13 0.0
-10 8 6 3.08 3.05 0.87 180.0
-9 8 6 1.89 3.47 0.81 0.0
-8 8 6 11.74 3.26 4.29 0.0
-7 8 6 1.87 1.44 0.94 180.0
-6 8 6 10.09 2.92 3.33 0.0
-5 8 6 115.74 9.40 11.35 180.0
-4 8 6 0.00 1.72 0.06 0.0
-3 8 6 2.54 2.26 1.91 180.0
-2 8 6 23.78 3.65 4.49 0.0
-1 8 6 7.43 1.82 2.24 0.0
0 8 6 11.80 2.25 3.45 180.0
1 8 6 1.76 2.39 1.69 180.0
2 8 6 2.89 1.56 2.88 0.0
3 8 6 0.00 1.28 0.75 0.0
4 8 6 2.90 1.77 1.36 180.0
5 8 6 17.62 3.35 4.61 0.0
6 8 6 0.28 1.30 1.15 0.0
7 8 6 4.77 2.61 0.96 180.0
8 8 6 8.88 2.64 0.68 180.0
9 8 6 5.93 2.60 2.12 180.0
10 8 6 4.93 4.26 1.54 180.0
-13 9 6 5.36 7.85 2.28 0.0
-12 9 6 8.97 5.45 2.20 0.0
-11 9 6 14.22 4.43 4.19 0.0
-10 9 6 4.19 2.28 1.47 0.0
-9 9 6 2.69 3.09 2.69 180.0
-8 9 6 102.49 15.90 11.12 180.0
-7 9 6 59.10 6.60 7.92 180.0
-6 9 6 6.50 2.33 2.44 0.0
-5 9 6 64.91 6.96 7.80 0.0
-4 9 6 27.95 3.23 5.28 0.0
-3 9 6 5.99 2.30 2.44 0.0
-2 9 6 28.04 3.03 5.16 0.0
-1 9 6 6.89 2.91 2.54 180.0
0 9 6 48.00 4.77 7.23 180.0
1 9 6 64.50 11.67 8.63 180.0
2 9 6 7.31 5.88 2.76 0.0
3 9 6 47.99 6.03 6.20 0.0
4 9 6 89.23 9.45 9.84 0.0
5 9 6 33.37 4.56 6.10 180.0
6 9 6 5.03 2.67 0.44 180.0
7 9 6 5.98 2.03 2.48 180.0
8 9 6 4.01 4.94 1.14 180.0
9 9 6 0.87 3.12 0.85 180.0
-13 10 6 9.12 7.00 2.48 180.0
-12 10 6 13.95 4.74 1.70 180.0
-11 10 6 0.00 4.98 0.93 180.0
-10 10 6 18.96 4.43 4.21 0.0
-9 10 6 54.78 7.04 6.72 0.0
-8 10 6 1.90 2.10 0.70 0.0
-7 10 6 33.39 3.83 6.46 180.0
-6 10 6 16.80 2.56 4.97 180.0
-5 10 6 9.58 2.04 3.25 0.0
-4 10 6 3.86 2.73 1.49 0.0
-3 10 6 2.00 2.20 0.93 180.0
-2 10 6 2.78 1.88 0.09 180.0
-1 10 6 37.77 4.13 6.49 0.0
0 10 6 5.45 2.08 1.99 0.0
1 10 6 16.62 4.25 4.70 180.0
2 10 6 21.48 3.84 3.58 180.0
3 10 6 0.00 3.39 1.22 180.0
4 10 6 9.80 4.51 2.83 0.0
5 10 6 9.48 4.56 1.51 0.0
6 10 6 41.52 7.17 5.88 180.0
7 10 6 0.00 3.51 0.36 0.0
8 10 6 13.98 4.72 3.50 0.0
9 10 6 0.00 9.33 1.69 0.0
-12 11 6 28.95 16.66 1.01 0.0
-11 11 6 12.40 3.74 2.68 180.0
-10 11 6 12.28 3.34 2.56 180.0
-9 11 6 20.75 4.04 4.16 0.0
-8 11 6 0.00 2.79 1.52 180.0
-7 11 6 2.60 2.11 0.69 180.0
-6 11 6 0.00 2.25 0.61 0.0
-5 11 6 13.59 2.95 3.47 0.0
-4 11 6 7.05 3.06 1.53 0.0
-3 11 6 23.93 3.15 4.39 180.0
-2 11 6 10.42 3.05 2.54 180.0
-1 11 6 24.85 3.22 4.73 180.0
0 11 6 35.64 4.91 5.61 0.0
1 11 6 14.85 5.99 5.34 0.0
2 11 6 15.40 3.70 3.57 180.0
3 11 6 7.39 3.67 1.07 180.0
4 11 6 4.59 3.95 1.04 180.0
5 11 6 0.00 4.82 0.32 0.0
6 11 6 1.22 2.69 0.96 0.0
7 11 6 1.52 5.32 0.11 0.0
-10 12 6 7.20 3.34 0.98 0.0
-9 12 6 6.38 2.93 3.15 0.0
-8 12 6 9.98 3.06 2.21 0.0
-7 12 6 21.93 6.55 5.60 180.0
-6 12 6 6.15 2.76 2.28 180.0
-5 12 6 6.65 2.55 2.06 180.0
-4 12 6 8.48 3.78 3.20 0.0
-3 12 6 3.82 2.09 1.66 180.0
-2 12 6 9.33 2.81 2.94 0.0
-1 12 6 11.95 2.91 3.36 0.0
0 12 6 5.41 2.43 1.49 0.0
1 12 6 3.89 2.94 1.35 180.0
2 12 6 16.61 4.08 3.79 180.0
3 12 6 27.86 5.14 4.56 180.0
4 12 6 35.38 6.58 5.45 0.0
5 12 6 9.79 4.29 0.42 180.0
6 12 6 2.36 4.41 0.26 0.0
-9 13 6 8.98 5.51 3.78 0.0
-8 13 6 45.34 7.05 6.85 0.0
-7 13 6 2.64 2.90 1.86 0.0
-6 13 6 9.42 2.79 2.95 180.0
-5 13 6 18.35 3.40 3.57 180.0
-4 13 6 2.13 2.93 0.09 0.0
-3 13 6 2.41 2.96 0.83 0.0
-2 13 6 15.61 3.97 3.28 180.0
-1 13 6 4.36 3.58 0.79 180.0
0 13 6 7.39 2.94 3.96 0.0
1 13 6 23.68 9.73 5.44 0.0
2 13 6 4.76 4.71 2.20 180.0
3 13 6 52.34 12.13 6.57 180.0
4 13 6 0.00 5.16 0.06 0.0
-6 14 6 1.19 2.51 1.52 180.0
-5 14 6 3.42 3.07 1.29 180.0
-4 14 6 6.89 2.66 1.66 0.0
-3 14 6 10.84 3.72 3.30 0.0
-2 14 6 2.13 2.56 0.01 0.0
-1 14 6 8.63 3.34 2.98 180.0
0 14 6 7.12 4.75 1.78 180.0
1 14 6 7.52 5.06 0.53 180.0
2 14 6 2.66 4.06 1.86 0.0
-16 1 7 7.79 11.22 1.60 180.0
-15 1 7 19.02 3.76 4.39 180.0
-14 1 7 4.69 3.20 2.44 180.0
-13 1 7 20.38 3.60 3.00 0.0
-12 1 7 56.31 7.78 6.27 0.0
-11 1 7 23.59 4.22 5.07 0.0
-10 1 7 26.97 4.61 4.74 0.0
-9 1 7 51.44 6.46 7.39 180.0
-8 1 7 14.85 4.35 3.66 180.0
-7 1 7 24.13 5.73 6.20 180.0
-6 1 7 57.45 5.49 7.56 180.0
-5 1 7 1.86 1.10 0.48 0.0
-4 1 7 98.53 6.12 9.78 0.0
-3 1 7 286.13 15.75 16.47 0.0
-2 1 7 59.64 5.45 7.48 180.0
-1 1 7 29.38 2.64 5.04 180.0
0 1 7 4.73 1.88 1.25 180.0
1 1 7 3.84 2.20 1.59 180.0
2 1 7 4.24 1.92 2.22 180.0
3 1 7 2.92 3.14 0.69 180.0
4 1 7 32.37 4.32 6.02 180.0
5 1 7 244.73 39.20 13.35 0.0
6 1 7 28.67 6.37 5.91 0.0
7 1 7 20.20 4.26 4.14 180.0
8 1 7 22.87 7.05 4.46 180.0
9 1 7 6.24 3.97 1.61 180.0
10 1 7 0.00 4.49 0.34 0.0
11 1 7 0.66 4.72 0.48 0.0
-15 2 7 4.50 3.41 1.12 0.0
-14 2 7 19.65 6.39 5.61 180.0
-13 2 7 51.05 6.81 6.77 180.0
-12 2 7 12.55 3.17 1.56 0.0
-11 2 7 110.82 12.62 9.56 0.0
-10 2 7 5.86 2.07 2.24 0.0
-9 2 7 5.60 2.95 1.19 180.0
-8 2 7 5.84 2.07 2.61 180.0
-7 2 7 7.30 2.15 2.63 0.0
-6 2 7 6.25 2.10 1.91 180.0
-5 2 7 110.77 10.66 10.73 180.0
-4 2 7 96.26 6.63 10.00 180.0
-3 2 7 82.15 6.05 8.54 0.0
-2 2 7 394.38 22.05 18.99 0.0
-1 2 7 1.95 1.19 0.95 0.0
0 2 7 108.21 6.51 10.37 180.0
1 2 7 0.46 1.37 0.01 180.0
2 2 7 16.22 2.32 4.61 0.0
3 2 7 64.42 5.21 8.14 0.0
4 2 7 182.94 15.75 13.85 180.0
5 2 7 30.10 4.41 5.32 180.0
6 2 7 22.84 3.92 3.51 0.0
7 2 7 38.95 5.13 6.06 0.0
8 2 7 0.00 4.21 0.05 0.0
9 2 7 3.25 2.95 2.00 180.0
10 2 7 9.82 4.25 2.68 180.0
11 2 7 1.90 5.52 1.81 0.0
-15 3 7 2.70 3.39 1.74 180.0
-14 3 7 7.85 3.37 3.63 0.0
-13 3 7 6.29 3.66 1.09 0.0
-12 3 7 9.25 3.20 3.15 180.0
-11 3 7 0.19 4.00 0.23 180.0
-10 3 7 12.14 2.91 3.16 180.0
-9 3 7 33.06 4.53 5.38 180.0
-8 3 7 4.25 2.62 3.30 0.0
-7 3 7 10.40 2.96 2.04 0.0
-6 3 7 55.80 5.56 7.95 0.0
-5 3 7 20.55 2.73 5.21 0.0
-4 3 7 9.47 1.47 2.80 180.0
-3 3 7 74.83 5.13 8.86 180.0
-2 3 7 2.55 1.43 1.45 180.0
-1 3 7 5.40 1.29 1.82 0.0
0 3 7 27.97 3.54 5.57 0.0
1 3 7 2.16 1.89 0.94 0.0
2 3 7 6.81 2.19 2.91 180.0
3 3 7 0.69 2.52 0.93 0.0
4 3 7 7.09 3.44 3.06 180.0
5 3 7 7.07 2.02 3.15 180.0
6 3 7 7.50 2.79 2.27 180.0
7 3 7 3.28 5.05 2.17 0.0
8 3 7 11.82 4.17 2.63 0.0
9 3 7 7.03 7.22 2.54 0.0
10 3 7 2.59 3.58 1.98 180.0
11 3 7 3.52 14.09 0.25 180.0
-15 4 7 1.85 2.95 0.69 0.0
-14 4 7 46.93 8.69 6.74 180.0
-13 4 7 26.52 4.76 4.28 180.0
-12 4 7 5.18 3.70 0.35 180.0
-11 4 7 53.98 6.13 6.93 0.0
-10 4 7 37.97 4.47 5.60 0.0
-9 4 7 3.98 2.18 1.23 180.0
-8 4 7 18.08 3.00 3.69 0.0
-7 4 7 4.91 1.25 2.10 0.0
-6 4 7 19.44 3.35 4.30 180.0
-5 4 7 42.74 4.81 6.70 180.0
-4 4 7 51.97 4.47 7.61 180.0
-3 4 7 9.56 2.28 3.01 0.0
-2 4 7 115.84 8.62 10.62 0.0
-1 4 7 12.63 2.12 3.80 0.0
0 4 7 86.00 6.92 8.44 180.0
1 4 7 3.12 1.69 2.09 180.0
2 4 7 12.12 2.34 3.91 0.0
3 4 7 1.98 1.93 1.01 180.0
4 4 7 20.93 3.40 5.39 180.0
5 4 7 10.20 2.40 3.80 180.0
6 4 7 30.91 4.45 5.48 0.0
7 4 7 20.43 4.41 4.44 0.0
8 4 7 8.13 3.86 3.16 0.0
9 4 7 1.71 4.48 1.26 180.0
10 4 7 17.99 4.60 3.19 180.0
-15 5 7 18.00 8.27 3.90 0.0
-14 5 7 7.39 3.04 2.78 0.0
-13 5 7 0.00 2.74 0.13 180.0
-12 5 7 62.31 8.15 7.58 180.0
-11 5 7 4.30 2.24 2.29 180.0
-10 5 7 2.27 2.88 0.87 180.0
-9 5 7 3.63 2.16 1.22 0.0
-8 5 7 2.15 1.79 2.38 0.0
-7 5 7 32.20 3.29 6.01 0.0
-6 5 7 26.84 3.00 5.71 0.0
-5 5 7 40.83 3.89 6.68 0.0
-4 5 7 377.35 36.12 19.72 180.0
-3 5 7 208.67 16.99 14.34 180.0
-2 5 7 11.46 2.33 3.52 0.0
-1 5 7 58.16 5.08 7.47 0.0
0 5 7 47.57 4.72 7.59 0.0
1 5 7 6.15 2.24 2.73 180.0
2 5 7 3.88 1.87 2.04 0.0
3 5 7 31.50 3.70 6.01 0.0
4 5 7 3.59 2.45 0.28 180.0
5 5 7 40.51 5.31 6.76 180.0
6 5 7 46.46 6.09 6.74 180.0
7 5 7 30.61 6.53 5.73 0.0
8 5 7 18.10 4.22 3.79 0.0
9 5 7 3.89 3.48 0.24 0.0
10 5 7 7.54 10.82 2.51 180.0
-14 6 7 6.55 4.95 1.19 180.0
-13 6 7 3.55 3.83 0.22 180.0
-12 6 7 3.31 5.01 0.56 0.0
-11 6 7 1.82 4.86 0.92 0.0
-10 6 7 4.15 3.42 1.01 0.0
-9 6 7 0.00 2.05 1.35 180.0
-8 6 7 14.25 5.46 6.09 180.0
-7 6 7 20.76 3.80 5.40 0.0
-6 6 7 53.78 5.82 9.58 180.0
-5 6 7 91.43 7.84 9.97 0.0
-4 6 7 4.17 1.70 2.27 0.0
-3 6 7 4.53 2.09 2.45 180.0
-2 6 7 3.13 1.36 0.75 180.0
-1 6 7 4.41 1.92 2.28 0.0
0 6 7 12.76 2.55 3.81 180.0
1 6 7 25.98 2.93 4.98 0.0
2 6 7 10.13 2.30 3.20 180.0
3 6 7 2.82 1.80 1.44 0.0
4 6 7 2.28 2.57 0.35 0.0
5 6 7 4.75 2.29 1.95 0.0
6 6 7 9.98 2.31 2.92 180.0
7 6 7 12.13 3.98 3.23 180.0
8 6 7 6.01 3.99 2.59 0.0
9 6 7 1.38 3.10 1.10 0.0
-14 7 7 0.00 14.74 1.32 180.0
-13 7 7 9.62 4.83 3.35 180.0
-12 7 7 3.85 4.11 0.10 180.0
-11 7 7 1.64 3.31 1.80 180.0
-10 7 7 0.15 3.72 0.81 0.0
-9 7 7 9.33 4.20 3.30 0.0
-8 7 7 11.60 3.42 3.82 0.0
-7 7 7 1.04 2.27 1.38 180.0
-6 7 7 6.88 2.19 3.29 0.0
-5 7 7 35.75 3.80 6.23 180.0
-4 7 7 0.91 1.73 0.74 180.0
-3 7 7 1.07 1.65 0.73 180.0
-2 7 7 7.56 1.97 2.34 0.0
-1 7 7 4.30 1.96 1.22 0.0
0 7 7 4.52 1.78 2.26 180.0
1 7 7 0.74 2.09 0.84 0.0
2 7 7 0.00 1.82 0.85 0.0
3 7 7 4.00 2.63 0.90 0.0
4 7 7 1.38 2.51 0.67 180.0
5 7 7 3.35 2.63 1.81 180.0
6 7 7 0.00 2.28 0.73 180.0
7 7 7 4.94 2.73 0.04 0.0
8 7 7 5.45 5.28 1.50 0.0
9 7 7 2.45 3.01 1.14 180.0
-13 8 7 35.90 8.07 6.04 0.0
-12 8 7 2.74 4.75 1.11 0.0
-11 8 7 10.13 4.35 2.35 180.0
-10 8 7 3.84 5.66 2.04 180.0
-9 8 7 7.39 4.85 2.51 180.0
-8 8 7 11.75 7.61 3.72 180.0
-7 8 7 16.24 3.19 3.60 180.0
-6 8 7 8.21 2.43 0.38 0.0
-5 8 7 206.50 25.09 14.97 0.0
-4 8 7 41.89 4.47 7.24 0.0
-3 8 7 49.18 5.44 6.39 180.0
-2 8 7 136.30 12.43 11.79 180.0
-1 8 7 12.34 3.40 4.00 180.0
0 8 7 17.40 3.62 3.42 0.0
1 8 7 13.88 3.23 3.47 0.0
2 8 7 3.82 2.83 1.18 180.0
3 8 7 7.69 3.59 2.00 0.0
4 8 7 44.87 6.35 6.35 0.0
5 8 7 3.19 2.84 1.04 180.0
6 8 7 18.90 4.56 4.67 180.0
7 8 7 8.69 3.65 4.53 180.0
8 8 7 6.48 2.98 1.55 0.0
-12 9 7 15.11 5.06 2.73 0.0
-11 9 7 7.29 3.70 1.87 180.0
-10 9 7 0.00 4.51 0.20 180.0
-9 9 7 5.16 4.10 2.53 0.0
-8 9 7 2.78 3.04 0.52 0.0
-7 9 7 5.43 2.85 1.71 180.0
-6 9 7 14.86 3.73 4.87 180.0
-5 9 7 1.78 2.02 2.42 180.0
-4 9 7 13.33 3.00 3.58 0.0
-3 9 7 70.99 7.20 8.27 0.0
-2 9 7 1.80 1.99 0.03 0.0
-1 9 7 5.36 2.76 2.87 180.0
0 9 7 12.58 3.12 3.24 180.0
1 9 7 3.47 3.26 1.65 0.0
2 9 7 4.72 2.60 0.40 0.0
3 9 7 9.24 2.95 3.43 180.0
4 9 7 0.00 3.61 0.93 180.0
5 9 7 9.70 6.98 3.42 0.0
6 9 7 9.92 4.82 1.60 0.0
7 9 7 4.10 3.68 0.86 180.0
-11 10 7 14.71 4.93 1.63 180.0
-10 10 7 8.71 3.49 1.46 180.0
-9 10 7 4.77 4.20 0.75 0.0
-8 10 7 0.75 2.37 1.00 180.0
-7 10 7 4.31 3.41 0.72 0.0
-6 10 7 9.85 2.66 2.23 0.0
-5 10 7 15.28 3.06 3.33 0.0
-4 10 7 3.21 2.02 0.35 0.0
-3 10 7 0.00 2.30 0.57 180.0
-2 10 7 8.44 2.29 2.63 180.0
-1 10 7 28.22 4.91 5.46 180.0
0 10 7 0.92 3.21 0.43 0.0
1 10 7 10.38 3.95 2.50 0.0
2 10 7 10.19 4.54 1.70 180.0
3 10 7 20.19 4.34 4.54 0.0
4 10 7 5.20 5.12 0.74 180.0
5 10 7 2.82 4.60 0.62 180.0
6 10 7 3.52 3.64 0.06 180.0
-10 11 7 7.36 3.99 1.97 180.0
-9 11 7 5.01 3.46 0.90 0.0
-8 11 7 3.83 2.96 0.37 0.0
-7 11 7 7.74 2.43 1.86 180.0
-6 11 7 23.90 4.82 5.24 180.0
-5 11 7 2.24 3.39 1.43 180.0
-4 11 7 26.53 4.08 5.72 0.0
-3 11 7 18.86 3.19 4.22 0.0
-2 11 7 1.47 2.90 0.02 180.0
-1 11 7 35.76 8.19 6.02 180.0
0 11 7 7.24 3.39 1.63 180.0
1 11 7 13.98 3.45 2.93 0.0
2 11 7 4.89 4.56 1.23 0.0
3 11 7 11.18 3.97 3.53 180.0
4 11 7 12.08 6.52 3.56 0.0
5 11 7 5.80 5.67 0.81 0.0
-8 12 7 9.46 3.68 1.50 0.0
-7 12 7 2.21 3.66 1.83 0.0
-6 12 7 11.20 5.09 1.74 180.0
-5 12 7 15.99 3.16 3.93 180.0
-4 12 7 4.77 3.64 2.59 180.0
-3 12 7 11.53 2.76 2.77 0.0
-2 12 7 7.44 3.21 2.02 0.0
-1 12 7 6.25 3.88 0.72 0.0
0 12 7 4.00 2.41 1.33 0.0
1 12 7 5.20 3.06 2.22 0.0
2 12 7 1.10 3.16 1.62 180.0
3 12 7 3.56 3.47 0.59 180.0
-5 13 7 3.13 2.27 0.36 0.0
-4 13 7 2.97 5.18 1.46 0.0
-3 13 7 0.00 2.53 0.68 180.0
-2 13 7 8.11 3.65 2.38 0.0
-1 13 7 1.26 3.38 0.03 0.0
0 13 7 7.04 3.27 1.96 180.0
1 13 7 0.00 13.40 1.58 180.0
-14 0 8 1.83 4.65 1.46 0.0
-13 0 8 0.00 4.94 0.08 0.0
-12 0 8 13.84 4.91 4.49 0.0
-11 0 8 37.68 11.08 4.39 0.0
-10 0 8 8.55 5.01 1.81 180.0
-9 0 8 241.60 46.03 14.34 180.0
-8 0 8 46.14 11.58 7.37 180.0
-7 0 8 68.20 10.51 7.22 0.0
-6 0 8 170.56 28.39 12.34 0.0
-5 0 8 5.71 4.44 3.30 0.0
-4 0 8 18.18 7.70 5.06 180.0
-3 0 8 12.00 5.66 3.71 0.0
-2 0 8 4.06 1.53 2.71 0.0
-1 0 8 3.88 1.64 1.23 180.0
0 0 8 70.82 10.55 9.75 180.0
1 0 8 135.34 24.44 12.01 180.0
2 0 8 188.74 56.51 14.06 0.0
3 0 8 18.00 4.27 3.88 0.0
4 0 8 21.53 4.65 3.95 180.0
5 0 8 2.23 4.64 1.41 180.0
6 0 8 7.89 4.48 1.41 0.0
7 0 8 0.61 5.18 1.45 0.0
8 0 8 4.06 8.57 0.64 0.0
9 0 8 24.26 14.69 5.04 180.0
-14 1 8 2.76 3.67 0.26 180.0
-13 1 8 5.99 5.18 1.14 180.0
-12 1 8 8.54 2.73 1.77 0.0
-11 1 8 13.81 3.33 2.82 0.0
-10 1 8 16.27 3.72 3.49 0.0
-9 1 8 10.80 3.91 3.25 0.0
-8 1 8 49.88 5.64 6.46 180.0
-7 1 8 37.89 4.55 6.15 180.0
-6 1 8 2.54 2.40 0.23 180.0
-5 1 8 52.84 5.18 7.12 0.0
-4 1 8 1.62 1.23 1.46 180.0
-3 1 8 2.86 2.15 0.58 180.0
-2 1 8 2.28 1.54 1.58 0.0
-1 1 8 8.02 1.72 3.35 0.0
0 1 8 12.56 2.44 3.69 180.0
1 1 8 37.03 5.02 6.78 180.0
2 1 8 52.01 6.52 6.66 180.0
3 1 8 117.74 13.22 10.35 0.0
4 1 8 16.68 4.63 3.65 0.0
5 1 8 1.87 3.33 0.46 0.0
6 1 8 22.02 5.63 4.17 180.0
7 1 8 1.38 4.03 0.52 180.0
8 1 8 10.28 4.37 2.94 0.0
9 1 8 1.41 3.73 0.36 0.0
-14 2 8 23.05 5.59 3.52 0.0
-13 2 8 0.00 4.19 0.24 180.0
-12 2 8 2.40 4.53 0.33 0.0
-11 2 8 11.89 3.10 3.16 0.0
-10 2 8 9.07 3.67 0.76 180.0
-9 2 8 33.86 4.45 5.73 180.0
-8 2 8 8.70 2.40 2.56 180.0
-7 2 8 8.57 3.12 3.18 180.0
-6 2 8 89.52 9.36 8.93 0.0
-5 2 8 6.68 1.92 2.19 0.0
-4 2 8 0.00 2.08 0.62 0.0
-3 2 8 21.63 2.27 5.04 180.0
-2 2 8 2.32 1.51 1.61 180.0
-1 2 8 1.76 1.33 0.53 0.0
0 2 8 4.17 2.36 1.48 180.0
1 2 8 6.93 2.37 1.78 180.0
2 2 8 45.39 4.80 6.38 0.0
3 2 8 9.32 2.87 2.96 0.0
4 2 8 3.21 2.49 1.54 180.0
5 2 8 5.62 2.90 1.89 180.0
6 2 8 1.96 4.15 1.52 180.0
7 2 8 6.35 3.56 0.59 0.0
8 2 8 3.82 3.31 1.79 0.0
9 2 8 0.00 5.40 0.55 180.0
-14 3 8 3.89 3.73 1.65 180.0
-13 3 8 2.84 3.11 1.69 180.0
-12 3 8 12.36 3.25 3.37 0.0
-11 3 8 32.86 5.75 5.78 0.0
-10 3 8 52.09 7.37 6.95 0.0
-9 3 8 22.17 3.68 4.44 180.0
-8 3 8 67.68 7.56 8.14 180.0
-7 3 8 175.27 20.86 12.14 180.0
-6 3 8 42.11 4.99 6.90 0.0
-5 3 8 70.85 7.89 9.45 0.0
-4 3 8 7.02 1.96 3.04 180.0
-3 3 8 2.72 1.19 1.42 180.0
-2 3 8 15.71 2.27 4.43 0.0
-1 3 8 27.82 2.94 5.92 0.0
0 3 8 9.45 2.61 2.63 180.0
1 3 8 85.40 8.13 8.92 180.0
2 3 8 14.74 2.50 4.15 180.0
3 3 8 70.26 7.75 7.66 0.0
4 3 8 22.36 4.18 3.67 0.0
5 3 8 15.06 3.24 3.32 180.0
6 3 8 13.64 4.15 3.67 180.0
7 3 8 0.00 3.78 1.62 0.0
8 3 8 27.01 5.79 4.80 0.0
-14 4 8 0.00 10.12 0.83 0.0
-13 4 8 1.89 5.14 0.64 0.0
-12 4 8 24.46 7.15 3.56 180.0
-11 4 8 4.95 3.11 2.43 180.0
-10 4 8 7.55 2.41 1.91 180.0
-9 4 8 24.88 4.93 4.74 0.0
-8 4 8 107.37 11.83 10.54 0.0
-7 4 8 11.30 3.45 3.59 180.0
-6 4 8 11.59 3.71 3.94 180.0
-5 4 8 1.05 1.38 1.01 180.0
-4 4 8 4.02 1.87 0.79 180.0
-3 4 8 21.42 3.00 5.37 180.0
-2 4 8 8.95 2.51 2.86 180.0
-1 4 8 1.93 1.53 2.28 0.0
0 4 8 180.80 19.68 13.79 0.0
1 4 8 9.91 1.98 3.44 0.0
2 4 8 68.41 6.66 8.31 180.0
3 4 8 63.82 6.78 8.33 180.0
4 4 8 2.31 3.56 1.09 0.0
5 4 8 25.65 4.24 5.22 0.0
6 4 8 3.75 3.87 0.89 180.0
7 4 8 0.30 3.46 0.25 180.0
8 4 8 0.00 3.08 0.18 180.0
-13 5 8 0.00 4.54 0.19 180.0
-12 5 8 0.00 4.31 0.73 0.0
-11 5 8 7.14 3.64 1.64 0.0
-10 5 8 5.71 3.06 1.27 0.0
-9 5 8 2.08 4.83 0.77 180.0
-8 5 8 5.97 3.64 0.48 0.0
-7 5 8 5.86 3.04 1.53 180.0
-6 5 8 37.16 6.17 6.25 180.0
-5 5 8 4.58 1.64 2.04 0.0
-4 5 8 1.43 1.46 0.79 0.0
-3 5 8 12.54 3.40 3.41 0.0
-2 5 8 12.77 2.91 4.30 0.0
-1 5 8 8.59 3.49 1.96 180.0
0 5 8 12.72 2.99 3.27 180.0
1 5 8 2.58 2.57 0.41 0.0
2 5 8 0.00 2.22 0.83 180.0
3 5 8 1.76 3.13 0.72 0.0
4 5 8 2.77 3.23 0.12 0.0
5 5 8 3.55 2.04 1.89 0.0
6 5 8 6.24 4.08 1.95 180.0
7 5 8 2.05 3.97 0.19 180.0
8 5 8 6.24 3.61 0.55 0.0
-13 6 8 0.00 13.86 1.44 180.0
-12 6 8 11.86 5.24 1.53 180.0
-11 6 8 3.00 3.42 1.25 180.0
-10 6 8 13.38 3.98 2.71 0.0
-9 6 8 55.03 10.40 6.91 0.0
-8 6 8 11.35 3.60 4.03 0.0
-7 6 8 39.40 6.27 5.98 180.0
-6 6 8 37.15 5.48 5.77 180.0
-5 6 8 1.02 2.00 1.63 180.0
-4 6 8 7.64 3.74 3.61 0.0
-3 6 8 7.37 3.06 2.38 0.0
-2 6 8 2.33 2.16 1.53 180.0
-1 6 8 2.93 2.23 0.39 180.0
0 6 8 27.93 3.25 5.67 0.0
1 6 8 2.41 1.82 1.06 0.0
2 6 8 27.28 4.23 4.83 180.0
3 6 8 15.26 2.77 4.43 180.0
4 6 8 5.38 2.93 1.18 0.0
5 6 8 6.87 4.28 1.68 0.0
6 6 8 9.10 3.15 0.40 180.0
7 6 8 2.42 3.34 0.67 180.0
-12 7 8 5.79 3.67 0.55 0.0
-11 7 8 1.78 4.61 0.44 180.0
-10 7 8 13.17 7.24 3.48 180.0
-9 7 8 11.41 3.83 2.96 180.0
-8 7 8 13.98 4.12 3.92 0.0
-7 7 8 64.75 10.28 7.08 0.0
-6 7 8 0.90 3.43 2.38 180.0
-5 7 8 1.38 3.33 0.56 0.0
-4 7 8 0.00 3.08 0.69 180.0
-3 7 8 0.22 2.34 0.02 180.0
-2 7 8 7.02 3.46 2.60 180.0
-1 7 8 74.65 10.19 8.87 180.0
0 7 8 0.63 3.22 0.12 180.0
1 7 8 102.41 15.37 9.54 0.0
2 7 8 22.13 4.09 4.59 0.0
3 7 8 10.39 2.70 2.65 180.0
4 7 8 41.16 7.92 6.05 180.0
5 7 8 8.78 4.21 1.23 0.0
6 7 8 1.18 3.14 1.12 0.0
7 7 8 3.14 9.26 1.17 0.0
-11 8 8 3.65 8.89 0.10 0.0
-10 8 8 1.03 6.59 0.29 0.0
-9 8 8 5.33 5.41 0.56 0.0
-8 8 8 8.06 5.59 1.95 180.0
-7 8 8 8.79 3.31 1.85 0.0
-6 8 8 0.32 3.56 1.06 180.0
-5 8 8 29.96 4.74 5.91 180.0
-4 8 8 4.76 2.50 1.21 180.0
-3 8 8 27.60 3.62 6.02 0.0
-2 8 8 2.66 2.81 2.20 0.0
-1 8 8 2.58 4.62 0.25 0.0
0 8 8 21.18 3.99 4.45 180.0
1 8 8 0.00 2.48 0.09 0.0
2 8 8 2.69 3.03 1.51 0.0
3 8 8 3.27 3.55 1.26 0.0
4 8 8 1.15 3.31 0.80 180.0
5 8 8 20.78 4.92 0.23 180.0
6 8 8 8.81 13.67 2.14 0.0
-10 9 8 2.01 6.12 1.06 180.0
-9 9 8 13.67 5.25 1.91 180.0
-8 9 8 16.79 4.86 4.46 0.0
-7 9 8 6.57 3.25 0.20 0.0
-6 9 8 5.06 3.24 1.61 0.0
-5 9 8 5.32 4.01 0.61 180.0
-4 9 8 6.27 3.30 0.66 180.0
-3 9 8 5.89 3.06 1.28 0.0
-2 9 8 7.93 3.74 2.09 180.0
-1 9 8 15.90 4.01 3.77 180.0
0 9 8 6.72 3.17 1.80 0.0
1 9 8 22.57 5.18 3.50 0.0
2 9 8 3.42 2.76 1.78 0.0
3 9 8 6.73 2.85 1.22 0.0
4 9 8 7.26 3.53 2.61 180.0
5 9 8 5.03 7.61 1.19 180.0
-9 10 8 2.62 6.49 1.99 180.0
-8 10 8 7.68 3.54 2.89 180.0
-7 10 8 15.39 4.20 3.46 0.0
-6 10 8 0.00 2.84 1.02 0.0
-5 10 8 0.00 3.16 1.11 0.0
-4 10 8 1.12 5.71 0.86 180.0
-3 10 8 3.81 2.52 2.85 0.0
-2 10 8 0.00 3.21 1.41 0.0
-1 10 8 17.42 3.61 3.86 180.0
0 10 8 24.27 4.55 4.53 180.0
1 10 8 8.77 3.33 0.94 180.0
2 10 8 15.91 4.48 4.26 0.0
3 10 8 14.88 4.82 2.69 0.0
-6 11 8 6.11 2.70 0.58 0.0
-5 11 8 0.00 3.00 1.49 0.0
-4 11 8 9.40 3.33 2.46 180.0
-3 11 8 1.58 2.89 1.15 180.0
-2 11 8 0.00 3.01 0.66 180.0
-1 11 8 2.44 2.41 2.16 0.0
0 11 8 6.40 3.14 2.19 0.0
1 11 8 4.12 3.10 1.00 180.0
-12 1 9 9.16 3.78 2.23 180.0
-11 1 9 9.91 3.70 0.73 180.0
-10 1 9 9.09 3.05 1.02 180.0
-9 1 9 3.11 2.24 1.08 0.0
-8 1 9 17.80 3.31 4.11 180.0
-7 1 9 1.80 3.64 0.38 180.0
-6 1 9 65.90 8.85 7.75 0.0
-5 1 9 31.95 4.97 5.47 0.0
-4 1 9 7.05 4.12 2.41 180.0
-3 1 9 92.05 14.43 10.29 180.0
-2 1 9 9.30 3.56 3.89 180.0
-1 1 9 28.58 4.01 6.11 0.0
0 1 9 21.08 3.63 4.46 0.0
1 1 9 12.19 3.28 4.36 180.0
2 1 9 7.49 2.96 2.40 0.0
3 1 9 0.00 2.85 0.44 180.0
4 1 9 9.86 6.50 3.90 0.0
5 1 9 1.39 3.94 1.54 180.0
6 1 9 16.77 4.45 4.49 180.0
-12 2 9 16.58 4.86 4.20 0.0
-11 2 9 0.76 3.56 1.63 180.0
-10 2 9 18.36 4.22 3.86 180.0
-9 2 9 6.16 2.55 0.36 180.0
-8 2 9 2.84 2.76 2.70 180.0
-7 2 9 18.54 3.56 4.51 180.0
-6 2 9 1.23 3.58 0.39 0.0
-5 2 9 64.37 8.47 7.73 0.0
-4 2 9 26.16 6.17 5.73 0.0
-3 2 9 4.34 2.05 2.83 0.0
-2 2 9 55.87 7.25 8.13 180.0
-1 2 9 18.85 5.33 6.23 180.0
0 2 9 13.59 4.38 4.10 0.0
1 2 9 5.33 3.15 2.16 0.0
2 2 9 3.66 2.67 2.03 180.0
3 2 9 0.00 3.11 0.43 0.0
4 2 9 7.45 4.87 2.23 0.0
5 2 9 0.70 4.01 1.62 0.0
6 2 9 5.82 2.90 1.53 180.0
-12 3 9 0.28 3.38 0.21 0.0
-11 3 9 9.72 3.94 1.40 0.0
-10 3 9 12.49 3.47 3.44 180.0
-9 3 9 0.00 2.85 0.70 0.0
-8 3 9 12.63 2.92 3.26 0.0
-7 3 9 1.24 2.47 0.28 180.0
-6 3 9 2.71 2.28 0.91 0.0
-5 3 9 4.04 2.61 2.03 180.0
-4 3 9 2.55 2.19 0.56 0.0
-3 3 9 1.00 3.16 0.64 0.0
-2 3 9 1.62 1.86 1.08 180.0
-1 3 9 0.00 2.00 0.37 180.0
0 3 9 0.66 1.77 0.20 180.0
1 3 9 8.87 2.83 3.68 0.0
2 3 9 7.16 2.63 0.85 180.0
3 3 9 14.07 4.78 3.72 180.0
4 3 9 9.92 3.91 1.18 180.0
5 3 9 3.21 9.08 0.65 0.0
6 3 9 8.98 6.41 1.28 0.0
-11 4 9 2.57 4.44 0.18 180.0
-10 4 9 0.00 3.33 0.88 180.0
-9 4 9 9.50 3.85 2.86 180.0
-8 4 9 7.29 3.15 2.00 0.0
-7 4 9 12.56 3.79 4.33 180.0
-6 4 9 4.24 2.42 2.01 0.0
-5 4 9 3.20 3.29 1.53 0.0
-4 4 9 9.98 2.47 3.24 0.0
-3 4 9 7.26 3.14 2.30 0.0
-2 4 9 6.80 2.93 3.78 180.0
-1 4 9 28.52 3.82 6.24 180.0
0 4 9 2.13 2.57 1.36 0.0
1 4 9 2.81 2.20 0.64 0.0
2 4 9 0.00 3.02 1.42 0.0
3 4 9 1.89 2.73 0.80 180.0
4 4 9 2.35 2.98 2.00 0.0
5 4 9 5.69 2.76 1.02 0.0
-11 5 9 4.53 3.88 2.15 0.0
-10 5 9 2.21 5.67 0.23 180.0
-9 5 9 3.10 4.48 1.17 180.0
-8 5 9 4.36 3.43 2.89 0.0
-7 5 9 2.13 3.16 1.45 180.0
-6 5 9 17.48 7.75 4.82 180.0
-5 5 9 14.59 7.78 5.08 180.0
-4 5 9 6.57 5.48 0.80 0.0
-3 5 9 47.33 19.53 8.11 0.0
-2 5 9 10.45 7.00 3.32 0.0
-1 5 9 13.75 3.98 4.52 180.0
0 5 9 4.86 1.65 1.31 180.0
1 5 9 3.81 2.18 1.89 0.0
2 5 9 4.35 2.19 1.80 0.0
3 5 9 12.46 3.35 3.38 180.0
4 5 9 5.51 5.06 1.99 180.0
5 5 9 2.03 2.98 1.24 0.0
-10 6 9 10.27 5.68 0.92 0.0
-9 6 9 1.40 5.83 2.12 180.0
-8 6 9 4.88 3.01 0.04 0.0
-7 6 9 10.81 4.53 2.73 0.0
-6 6 9 4.17 3.56 0.81 0.0
-5 6 9 3.20 7.01 2.74 180.0
-4 6 9 14.25 4.68 3.10 180.0
-3 6 9 5.32 8.88 1.15 0.0
-2 6 9 38.61 7.05 6.42 0.0
-1 6 9 4.49 2.98 2.13 180.0
0 6 9 8.33 2.96 2.71 180.0
1 6 9 3.70 3.77 0.62 180.0
2 6 9 9.48 3.33 2.91 0.0
3 6 9 6.36 3.30 1.73 0.0
4 6 9 4.00 4.53 2.89 180.0
-9 7 9 0.06 2.92 0.00 180.0
-8 7 9 0.24 3.00 2.97 180.0
-7 7 9 2.82 3.25 0.19 0.0
-6 7 9 6.00 7.13 0.96 180.0
-5 7 9 13.70 3.29 2.84 180.0
-4 7 9 5.68 4.12 2.24 0.0
-3 7 9 20.12 10.22 4.85 0.0
-2 7 9 0.00 2.60 0.87 0.0
-1 7 9 4.51 4.03 1.22 180.0
0 7 9 13.35 3.30 3.98 180.0
1 7 9 0.00 3.08 0.97 180.0
2 7 9 4.54 3.38 1.17 0.0
3 7 9 3.38 3.87 1.27 0.0
-8 8 9 4.97 5.02 2.10 0.0
-7 8 9 10.83 4.42 1.18 180.0
-6 8 9 12.54 3.75 3.07 0.0
-5 8 9 11.06 12.23 2.10 180.0
-4 8 9 16.15 4.84 3.88 180.0
-3 8 9 2.44 3.48 1.13 180.0
-2 8 9 11.06 3.39 2.77 0.0
-1 8 9 6.00 3.49 1.21 0.0
0 8 9 3.20 3.67 0.67 0.0
1 8 9 6.93 2.47 1.78 180.0
2 8 9 4.70 3.71 2.33 0.0
-6 9 9 5.09 3.67 1.25 0.0
-5 9 9 1.49 4.55 1.65 0.0
-4 9 9 2.92 8.76 0.49 180.0
-3 9 9 0.00 3.36 1.84 180.0
-2 9 9 0.00 3.40 0.57 180.0
-1 9 9 5.51 2.47 1.71 0.0
0 9 9 3.39 3.67 0.75 0.0
-9 0 10 8.42 4.10 3.25 0.0
-8 0 10 6.60 5.29 1.31 0.0
-7 0 10 4.70 4.99 1.68 0.0
-6 0 10 8.66 3.98 0.73 180.0
-5 0 10 4.81 3.30 2.15 180.0
-4 0 10 3.08 5.60 1.00 0.0
-3 0 10 15.29 6.40 1.67 180.0
-2 0 10 0.00 6.58 2.55 180.0
-1 0 10 0.00 6.68 0.72 0.0
0 0 10 6.48 8.87 3.35 0.0
1 0 10 4.31 3.72 2.18 0.0
2 0 10 0.00 3.27 0.67 180.0
3 0 10 19.54 11.33 5.10 180.0
-9 1 10 1.12 3.87 0.58 0.0
-8 1 10 0.00 3.49 0.31 180.0
-7 1 10 7.85 2.86 2.92 0.0
-6 1 10 0.00 2.81 0.41 0.0
-5 1 10 3.35 2.16 0.93 180.0
-4 1 10 1.02 2.18 0.68 180.0
-3 1 10 4.74 3.90 1.63 0.0
-2 1 10 0.85 3.59 0.86 180.0
-1 1 10 13.03 4.34 3.70 180.0
0 1 10 0.99 5.31 0.22 180.0
1 1 10 2.72 4.58 0.62 0.0
2 1 10 13.36 6.98 2.72 0.0
-9 2 10 9.92 2.59 2.49 0.0
-8 2 10 5.06 2.78 1.47 180.0
-7 2 10 0.00 2.49 0.39 0.0
-6 2 10 5.15 5.88 0.12 0.0
-5 2 10 0.00 3.38 0.33 180.0
-4 2 10 4.45 5.77 0.17 0.0
-3 2 10 0.79 2.91 0.73 180.0
-2 2 10 2.73 4.19 2.10 180.0
-1 2 10 11.11 6.79 1.58 0.0
0 2 10 0.65 2.20 0.16 180.0
1 2 10 10.92 4.55 3.75 0.0
2 2 10 0.00 3.94 0.66 180.0
-8 3 10 4.09 3.45 0.59 0.0
-7 3 10 15.02 3.55 3.51 0.0
-6 3 10 16.56 5.34 5.18 0.0
-5 3 10 8.17 5.07 2.26 180.0
-4 3 10 12.10 3.41 2.17 180.0
-3 3 10 1.79 2.83 2.12 0.0
-2 3 10 0.00 7.78 1.54 180.0
-1 3 10 17.30 4.78 3.87 180.0
0 3 10 0.59 2.54 0.13 180.0
1 3 10 6.18 2.68 1.20 0.0
2 3 10 13.11 4.85 5.35 0.0
-8 4 10 4.19 5.82 1.11 180.0
-7 4 10 5.31 3.13 1.03 0.0
-6 4 10 4.30 3.83 1.50 0.0
-5 4 10 5.16 3.74 0.37 0.0
-4 4 10 9.66 4.22 3.14 180.0
-3 4 10 0.65 2.77 0.84 0.0
-2 4 10 9.14 14.78 2.14 0.0
-1 4 10 0.00 7.28 1.21 0.0
0 4 10 1.40 2.05 2.07 180.0
1 4 10 3.94 2.58 1.01 180.0
-7 5 10 0.00 9.58 0.11 180.0
-6 5 10 0.00 5.25 0.76 0.0
-5 5 10 2.38 4.82 1.69 180.0
-4 5 10 1.10 5.22 0.30 180.0
-3 5 10 15.58 6.35 1.67 0.0
-2 5 10 3.86 14.20 1.21 0.0
-1 5 10 11.42 9.69 0.53 180.0
0 5 10 2.90 4.66 1.46 180.0
-4 6 10 5.60 5.77 0.91 0.0
-3 6 10 0.00 4.60 0.15 0.0
-2 6 10 0.90 2.47 0.17 0.0
 
